# Supplementary material for: 3β-Acet­oxy-6-hy­droxy­imino­cholestane
Source: Acta Crystallogr Sect E Struct Rep Online. 2011 Mar 5;67(Pt 4):o773–4. doi: 10.1107/S1600536811007306 (PMC3100065; doi:10.1107/S1600536811007306)
Supplement: Supplementary file 1 [file e-67-0o773-sup1.cif]

##############################################################################
###                                                                        ###
###        Electronic paper (Acta Crystallographica Section E)             ###
###                                                                        ###
##############################################################################
#                                                                            #
# This CIF contains the data in a paper accepted for publication in Acta     #
# Crystallographica Section E. It conforms to the requirements of Notes      #
# for Authors for Section E, and has been peer reviewed under the auspices   #
# of the IUCr Commission on Journals.                                        #
#                                                                            #
# Full details of the Crystallographic Information File format               #
# are given in the paper "The Crystallographic Information File (CIF):       #
# a New Standard Archive File for Crystallography" by S. R. Hall, F. H.      #
# Allen and I. D. Brown [Acta Cryst. (1991), A47, 655-685].                  #
#                                                                            #
# The current version of the core CIF dictionary is obtainable from          #
# ftp://ftp.iucr.org/pub/cif_core.dic. The current version number is 2.4.    #
#                                                                            #
# Software is freely available for graphical display of the structure(s) in  #
# this CIF.  For information consult the CIF home page http://www.iucr.org/  #
# cif/home.html                                                              #
#                                                                            #
# This file may be used for bona fide research purposes within the           #
# scientific community so long as proper attribution is given to the journal # 
# article from which it was obtained.                                        #
#                                                                            #
##############################################################################
                                             
data_general
_audit_creation_method     SHELXL-97
_journal_date_recd_electronic     2011-02-25
_journal_date_accepted     2011-02-25
_journal_name_full     'Acta Crystallographica, Section E'
_journal_year     2011
_journal_volume     67
_journal_issue      4
_journal_page_first     o773
_journal_page_last     o774
_journal_paper_category     QO
_journal_coeditor_code     HB5806
_publ_contact_author_name     ' Edward RT Tiekink '
_publ_contact_author_address
;
Department of Chemistry, University of Malaya,
50603 Kuala Lumpur, Malaysia
;
_publ_contact_author_email
;
edward.tiekink@gmail.com
;
_publ_contact_author_fax     ' +60 3 7967 4193 '
_publ_contact_author_phone     ' +60 3 7967 6775 '
_publ_section_title
;
3\b-Acetoxy-6-hydroxyiminocholestane
;
loop_
    _publ_author_name
    _publ_author_footnote
    _publ_author_address
    'Ketuly, Kamal Aziz'
;
Additional correspondence author, e-mail: kketuly@gmail.com.
;
;
Department of Chemistry, University of Malaya,
50603 Kuala Lumpur, Malaysia
;
    'Hadi, A. Hamid A.' .
;
Department of Chemistry, University of Malaya,
50603 Kuala Lumpur, Malaysia
;
    'Ng, Seik Weng' .
;
Department of Chemistry, University of Malaya,
50603 Kuala Lumpur, Malaysia
;
    'Tiekink, Edward R. T.' .
;
Department of Chemistry, University of Malaya,
50603 Kuala Lumpur, Malaysia
;
data_I
_audit_creation_method     SHELXL-97
_chemical_name_systematic
;
(3<i>S</i>,8<i>S</i>,9<i>S</i>,10<i>R</i>,13<i>R</i>,14<i>S</i>,17<i>R</i>)-
17-[(1<i>R</i>)-1,5-dimethylhexyl]-6-hydroxyimino-10,13-dimethyl-
2,3,4,7,8,9,10,11,12,13,14,15,16,17-tetradecahydro-1<i>H</i>-
cyclopenta[<i>a</i>]phenanthren-3-yl acetate
;
_chemical_name_common
;
3\b-Acetoxy-6-hydroxyiminocholestane
;
_chemical_formula_moiety     'C29 H49 N O3'
_chemical_formula_sum     'C29 H49 N O3'
_chemical_formula_iupac     'C29 H49 N O3'
_chemical_formula_weight     459.69
_chemical_melting_point     ?
_symmetry_cell_setting     monoclinic
_symmetry_space_group_name_H-M     'P 21'
_symmetry_space_group_name_Hall     'P 2yb'
loop_
    _symmetry_equiv_pos_as_xyz
    'x, y, z'
    '-x, y+1/2, -z'
_cell_length_a     11.3934(13)
_cell_length_b     9.6588(11)
_cell_length_c     25.018(3)
_cell_angle_alpha     90
_cell_angle_beta     93.466(2)
_cell_angle_gamma     90
_cell_volume     2748.1(5)
_cell_formula_units_Z     4
_cell_measurement_reflns_used     2461
_cell_measurement_theta_min     2.3
_cell_measurement_theta_max     20.8
_cell_measurement_temperature     100(2)
_exptl_crystal_description     plate
_exptl_crystal_colour     colourless
_exptl_crystal_size_max     0.35
_exptl_crystal_size_mid     0.30
_exptl_crystal_size_min     0.03
_exptl_crystal_density_diffrn     1.111
_exptl_crystal_density_meas     ?
_exptl_crystal_density_method     'not measured'
_exptl_crystal_F_000     1016
_exptl_absorpt_coefficient_mu     0.070
_exptl_absorpt_correction_type     multi-scan
_exptl_absorpt_process_details     '(SADABS; Sheldrick, 1996)'
_exptl_absorpt_correction_T_min     0.757
_exptl_absorpt_correction_T_max     0.862
_exptl_special_details
;
;
_diffrn_ambient_temperature     100(2)
_diffrn_radiation_type     MoK\a
_diffrn_radiation_wavelength     0.71073
_diffrn_radiation_source     'fine-focus sealed tube'
_diffrn_radiation_monochromator     graphite
_diffrn_measurement_device_type     'Bruker SMART APEX CCD'
_diffrn_measurement_method     \w
_diffrn_detector_area_resol_mean     ?
_diffrn_reflns_number     26531
_diffrn_reflns_av_R_equivalents     0.086
_diffrn_reflns_av_sigmaI/netI     0.086
_diffrn_reflns_theta_min     2.0
_diffrn_reflns_theta_max     27.5
_diffrn_reflns_theta_full     27.5
_diffrn_measured_fraction_theta_max     0.999
_diffrn_measured_fraction_theta_full     0.999
_diffrn_reflns_limit_h_min     -14
_diffrn_reflns_limit_h_max     14
_diffrn_reflns_limit_k_min     -11
_diffrn_reflns_limit_k_max     12
_diffrn_reflns_limit_l_min     -32
_diffrn_reflns_limit_l_max     32
_diffrn_standards_number     0
_diffrn_standards_interval_count     0
_diffrn_standards_interval_time     0
_diffrn_standards_decay_%     0
_refine_special_details
;
Refinement of <i>F</i>^2^ against ALL reflections. The weighted <i>R</i>-factor
<i>wR</i> and goodness of fit <i>S</i> are based on <i>F</i>^2^, conventional
<i>R</i>-factors <i>R</i> are based on <i>F</i>, with <i>F</i> set to zero for
negative <i>F</i>^2^. The threshold expression of <i>F</i>^2^ >
\s(<i>F</i>^2^) is used only for calculating <i>R</i>-factors(gt) <i>etc</i>.
and is not relevant to the choice of reflections for refinement.
<i>R</i>-factors based on <i>F</i>^2^ are statistically about twice as large
as those based on <i>F</i>, and <i>R</i>- factors based on ALL data will be
even larger.
;
_reflns_number_total     6690
_reflns_number_gt     4553
_reflns_threshold_expression     I>2\s(I)
_refine_ls_structure_factor_coef     Fsqd
_refine_ls_matrix_type     full
_refine_ls_R_factor_all     0.092
_refine_ls_R_factor_gt     0.050
_refine_ls_wR_factor_gt     0.096
_refine_ls_wR_factor_ref     0.114
_refine_ls_goodness_of_fit_ref     0.99
_refine_ls_restrained_S_all     0.99
_refine_ls_number_reflns     6690
_refine_ls_number_parameters     615
_refine_ls_number_restraints     1
_refine_ls_hydrogen_treatment     mixed
_refine_ls_weighting_scheme     calc
_refine_ls_weighting_details
                 'calc w=1/[\s^2^(Fo^2^)+(0.0489P)^2^] where P=(Fo^2^+2Fc^2^)/3'
_atom_sites_solution_hydrogens     geom
_atom_sites_solution_primary     direct
_atom_sites_solution_secondary     difmap
_refine_ls_shift/su_max     ?
_refine_ls_shift/su_max_lt     0.001
_refine_ls_shift/su_mean     0.000
_refine_diff_density_max     0.24
_refine_diff_density_min     -0.23
_refine_ls_extinction_method     none
_refine_ls_extinction_coef     ?
_refine_ls_abs_structure_details     'nd'
_refine_ls_abs_structure_Flack     ?
loop_
    _atom_type_symbol
    _atom_type_description
    _atom_type_scat_dispersion_real
    _atom_type_scat_dispersion_imag
    _atom_type_scat_source
    'C' 'C' 0.0033 0.0000
                         'International Tables Vol C Tables 4.2.6.8 and 6.1.1.4'
    'H' 'H' 0.0000 0.0000
                         'International Tables Vol C Tables 4.2.6.8 and 6.1.1.4'
    'N' 'N' 0.0061 0.0000
                         'International Tables Vol C Tables 4.2.6.8 and 6.1.1.4'
    'O' 'O' 0.0106 0.0000
                         'International Tables Vol C Tables 4.2.6.8 and 6.1.1.4'
_computing_data_collection     'APEX2 (Bruker, 2009)'
_computing_cell_refinement     'SAINT (Bruker, 2009)'
_computing_data_reduction     'SAINT (Bruker, 2009)'
_computing_structure_solution     'SHELXS97 (Sheldrick, 2008)'
_computing_structure_refinement     'SHELXL97 (Sheldrick, 2008)'
_computing_molecular_graphics
;
ORTEP-3 (Farrugia, 1997), DIAMOND (Brandenburg, 2006) and
Qmol (Gans & Shalloway, 2001)
;
_computing_publication_material     'publCIF (Westrip, 2010)'
loop_
    _atom_site_type_symbol
    _atom_site_label
    _atom_site_fract_x
    _atom_site_fract_y
    _atom_site_fract_z
    _atom_site_U_iso_or_equiv
    _atom_site_adp_type
    _atom_site_calc_flag
    _atom_site_refinement_flags
    _atom_site_occupancy
    _atom_site_disorder_assembly
    _atom_site_disorder_group
    O O1 0.84194(18) 0.5005(3) 0.55612(8) 0.0249(5) Uani d . 1 . .
    O O2 1.37405(18) 0.6484(2) 0.51114(8) 0.0238(5) Uani d . 1 . .
    O O3 1.4744(2) 0.8086(3) 0.46763(10) 0.0369(7) Uani d . 1 . .
    O O4 1.08653(19) 0.4934(3) 0.62945(9) 0.0321(6) Uani d . 1 . .
    O O5 0.55480(19) 0.3995(2) 0.69942(9) 0.0261(5) Uani d . 1 . .
    O O6 0.5309(2) 0.6211(3) 0.67381(10) 0.0321(6) Uani d . 1 . .
    N N1 0.9531(2) 0.5325(3) 0.53618(10) 0.0191(6) Uani d . 1 . .
    N N2 0.9777(2) 0.4768(3) 0.65324(10) 0.0240(6) Uani d . 1 . .
    C C1 0.9457(3) 0.5799(3) 0.48875(12) 0.0182(7) Uani d . 1 . .
    C C2 1.0580(3) 0.6150(3) 0.46315(12) 0.0186(7) Uani d . 1 . .
    H H2 1.0485 0.7120 0.4495 0.022 Uiso calc R 1 . .
    C C3 1.1680(3) 0.6152(4) 0.50172(12) 0.0208(7) Uani d . 1 . .
    H H3A 1.1554 0.6770 0.5324 0.025 Uiso calc R 1 . .
    H H3B 1.1829 0.5206 0.5157 0.025 Uiso calc R 1 . .
    C C4 1.2728(3) 0.6646(4) 0.47275(12) 0.0221(7) Uani d . 1 . .
    H H4A 1.2627 0.7643 0.4627 0.027 Uiso calc R 1 . .
    C C5 1.2916(3) 0.5790(4) 0.42338(12) 0.0230(8) Uani d . 1 . .
    H H5A 1.3142 0.4837 0.4343 0.028 Uiso calc R 1 . .
    H H5B 1.3569 0.6192 0.4041 0.028 Uiso calc R 1 . .
    C C6 1.1800(3) 0.5736(4) 0.38548(12) 0.0230(7) Uani d . 1 . .
    H H6A 1.1947 0.5122 0.3549 0.028 Uiso calc R 1 . .
    H H6B 1.1637 0.6676 0.3711 0.028 Uiso calc R 1 . .
    C C7 1.0709(3) 0.5212(3) 0.41278(11) 0.0177(7) Uani d . 1 . .
    C C8 1.4698(3) 0.7243(4) 0.50283(14) 0.0261(8) Uani d . 1 . .
    C C9 1.5689(3) 0.6876(4) 0.54238(14) 0.0322(9) Uani d . 1 . .
    H H9A 1.6407 0.7351 0.5328 0.048 Uiso calc R 1 . .
    H H9B 1.5817 0.5872 0.5419 0.048 Uiso calc R 1 . .
    H H9C 1.5492 0.7163 0.5783 0.048 Uiso calc R 1 . .
    C C10 1.0868(3) 0.3688(3) 0.42964(13) 0.0235(7) Uani d . 1 . .
    H H10A 1.1521 0.3613 0.4568 0.035 Uiso calc R 1 . .
    H H10B 1.1040 0.3130 0.3984 0.035 Uiso calc R 1 . .
    H H10C 1.0144 0.3351 0.4445 0.035 Uiso calc R 1 . .
    C C11 0.9585(3) 0.5404(3) 0.37497(11) 0.0181(7) Uani d . 1 . .
    H H11 0.9568 0.6399 0.3640 0.022 Uiso calc R 1 . .
    C C12 0.9603(3) 0.4552(3) 0.32305(12) 0.0209(7) Uani d . 1 . .
    H H12A 0.9672 0.3558 0.3324 0.025 Uiso calc R 1 . .
    H H12B 1.0307 0.4812 0.3040 0.025 Uiso calc R 1 . .
    C C13 0.8498(3) 0.4763(4) 0.28501(12) 0.0226(7) Uani d . 1 . .
    H H13A 0.8484 0.5726 0.2715 0.027 Uiso calc R 1 . .
    H H13B 0.8537 0.4135 0.2539 0.027 Uiso calc R 1 . .
    C C14 0.7370(3) 0.4477(3) 0.31316(12) 0.0190(7) Uani d . 1 . .
    C C15 0.7391(3) 0.5408(3) 0.36309(11) 0.0192(7) Uani d . 1 . .
    H H15 0.7478 0.6381 0.3502 0.023 Uiso calc R 1 . .
    C C16 0.8436(3) 0.5132(3) 0.40277(11) 0.0174(7) Uani d . 1 . .
    H H16 0.8419 0.4134 0.4132 0.021 Uiso calc R 1 . .
    C C17 0.8359(3) 0.6006(4) 0.45354(12) 0.0210(7) Uani d . 1 . .
    H H17A 0.8273 0.6996 0.4439 0.025 Uiso calc R 1 . .
    H H17B 0.7665 0.5724 0.4728 0.025 Uiso calc R 1 . .
    C C18 0.7281(3) 0.2929(3) 0.32761(13) 0.0239(8) Uani d . 1 . .
    H H18A 0.6553 0.2765 0.3455 0.036 Uiso calc R 1 . .
    H H18B 0.7956 0.2667 0.3516 0.036 Uiso calc R 1 . .
    H H18C 0.7278 0.2372 0.2949 0.036 Uiso calc R 1 . .
    C C19 0.6195(3) 0.4962(3) 0.28363(11) 0.0195(7) Uani d . 1 . .
    H H19 0.6335 0.5897 0.2680 0.023 Uiso calc R 1 . .
    C C20 0.5362(3) 0.5155(4) 0.33006(12) 0.0251(8) Uani d . 1 . .
    H H20A 0.4877 0.5999 0.3241 0.030 Uiso calc R 1 . .
    H H20B 0.4830 0.4349 0.3321 0.030 Uiso calc R 1 . .
    C C21 0.6149(3) 0.5290(4) 0.38261(12) 0.0241(8) Uani d . 1 . .
    H H21A 0.5940 0.6125 0.4029 0.029 Uiso calc R 1 . .
    H H21B 0.6075 0.4464 0.4056 0.029 Uiso calc R 1 . .
    C C22 0.5642(3) 0.4040(3) 0.23836(12) 0.0220(7) Uani d . 1 . .
    H H22 0.5499 0.3106 0.2539 0.026 Uiso calc R 1 . .
    C C23 0.6450(3) 0.3848(4) 0.19192(12) 0.0268(8) Uani d . 1 . .
    H H23A 0.6010 0.3405 0.1617 0.040 Uiso calc R 1 . .
    H H23B 0.7120 0.3264 0.2037 0.040 Uiso calc R 1 . .
    H H23C 0.6737 0.4754 0.1807 0.040 Uiso calc R 1 . .
    C C24 0.4450(3) 0.4623(3) 0.21712(13) 0.0255(8) Uani d . 1 . .
    H H24A 0.4027 0.4976 0.2477 0.031 Uiso calc R 1 . .
    H H24B 0.4590 0.5416 0.1933 0.031 Uiso calc R 1 . .
    C C25 0.3664(3) 0.3576(4) 0.18636(13) 0.0280(8) Uani d . 1 . .
    H H25A 0.3645 0.2707 0.2073 0.034 Uiso calc R 1 . .
    H H25B 0.4009 0.3363 0.1519 0.034 Uiso calc R 1 . .
    C C26 0.2406(3) 0.4099(4) 0.17519(14) 0.0293(8) Uani d . 1 . .
    H H26A 0.2134 0.4512 0.2085 0.035 Uiso calc R 1 . .
    H H26B 0.2415 0.4843 0.1480 0.035 Uiso calc R 1 . .
    C C27 0.1525(3) 0.3005(4) 0.15556(13) 0.0263(8) Uani d . 1 . .
    H H27 0.1581 0.2220 0.1816 0.032 Uiso calc R 1 . .
    C C28 0.0275(3) 0.3572(4) 0.15502(15) 0.0394(10) Uani d . 1 . .
    H H28A 0.0106 0.3874 0.1912 0.059 Uiso calc R 1 . .
    H H28B -0.0283 0.2846 0.1431 0.059 Uiso calc R 1 . .
    H H28C 0.0197 0.4361 0.1304 0.059 Uiso calc R 1 . .
    C C29 0.1768(3) 0.2427(5) 0.10086(15) 0.0417(10) Uani d . 1 . .
    H H29A 0.2546 0.1992 0.1025 0.063 Uiso calc R 1 . .
    H H29B 0.1745 0.3180 0.0746 0.063 Uiso calc R 1 . .
    H H29C 0.1169 0.1736 0.0902 0.063 Uiso calc R 1 . .
    C C30 0.7648(3) 0.4453(4) 0.69849(12) 0.0215(7) Uani d . 1 . .
    H H30A 0.7533 0.5199 0.6716 0.026 Uiso calc R 1 . .
    H H30B 0.7732 0.3567 0.6792 0.026 Uiso calc R 1 . .
    C C31 0.6589(3) 0.4380(3) 0.73216(12) 0.0228(7) Uani d . 1 . .
    H H31 0.6462 0.5305 0.7488 0.027 Uiso calc R 1 . .
    C C32 0.6743(3) 0.3301(3) 0.77571(12) 0.0242(8) Uani d . 1 . .
    H H32A 0.6789 0.2371 0.7593 0.029 Uiso calc R 1 . .
    H H32B 0.6053 0.3316 0.7979 0.029 Uiso calc R 1 . .
    C C33 0.7860(3) 0.3571(4) 0.81116(12) 0.0242(8) Uani d . 1 . .
    H H33A 0.7955 0.2823 0.8381 0.029 Uiso calc R 1 . .
    H H33B 0.7770 0.4454 0.8306 0.029 Uiso calc R 1 . .
    C C34 0.8974(3) 0.3646(3) 0.77964(12) 0.0196(7) Uani d . 1 . .
    C C35 0.8765(3) 0.4736(3) 0.73399(12) 0.0193(7) Uani d . 1 . .
    H H35 0.8640 0.5644 0.7520 0.023 Uiso calc R 1 . .
    C C36 0.4993(3) 0.5018(4) 0.67105(13) 0.0271(8) Uani d . 1 . .
    C C37 0.3957(3) 0.4475(4) 0.63748(14) 0.0316(9) Uani d . 1 . .
    H H37A 0.3414 0.5237 0.6282 0.047 Uiso calc R 1 . .
    H H37B 0.3551 0.3770 0.6577 0.047 Uiso calc R 1 . .
    H H37C 0.4229 0.4063 0.6046 0.047 Uiso calc R 1 . .
    C C38 0.9238(3) 0.2221(3) 0.75585(13) 0.0224(7) Uani d . 1 . .
    H H38A 0.9534 0.1598 0.7845 0.034 Uiso calc R 1 . .
    H H38B 0.9832 0.2320 0.7294 0.034 Uiso calc R 1 . .
    H H38C 0.8516 0.1835 0.7385 0.034 Uiso calc R 1 . .
    C C39 1.0043(3) 0.4165(3) 0.81616(11) 0.0197(7) Uani d . 1 . .
    H H39 0.9850 0.5135 0.8265 0.024 Uiso calc R 1 . .
    C C40 1.0249(3) 0.3368(4) 0.86832(12) 0.0277(8) Uani d . 1 . .
    H H40A 1.0383 0.2381 0.8599 0.033 Uiso calc R 1 . .
    H H40B 0.9529 0.3422 0.8885 0.033 Uiso calc R 1 . .
    C C41 1.1297(3) 0.3902(4) 0.90420(12) 0.0265(8) Uani d . 1 . .
    H H41A 1.1127 0.4852 0.9164 0.032 Uiso calc R 1 . .
    H H41B 1.1406 0.3303 0.9362 0.032 Uiso calc R 1 . .
    C C42 1.2428(3) 0.3912(3) 0.87421(12) 0.0220(7) Uani d . 1 . .
    C C43 1.2180(3) 0.4791(3) 0.82297(11) 0.0201(7) Uani d . 1 . .
    H H43 1.1939 0.5728 0.8353 0.024 Uiso calc R 1 . .
    C C44 1.1168(3) 0.4260(3) 0.78592(12) 0.0206(7) Uani d . 1 . .
    H H44 1.1372 0.3313 0.7732 0.025 Uiso calc R 1 . .
    C C45 1.0981(3) 0.5218(4) 0.73689(11) 0.0229(7) Uani d . 1 . .
    H H45A 1.0953 0.6190 0.7492 0.028 Uiso calc R 1 . .
    H H45B 1.1658 0.5124 0.7142 0.028 Uiso calc R 1 . .
    C C46 0.9867(3) 0.4894(3) 0.70391(11) 0.0201(7) Uani d . 1 . .
    C C47 1.2818(3) 0.2435(3) 0.86097(13) 0.0286(8) Uani d . 1 . .
    H H47A 1.2210 0.1991 0.8374 0.043 Uiso calc R 1 . .
    H H47B 1.2934 0.1899 0.8942 0.043 Uiso calc R 1 . .
    H H47C 1.3557 0.2471 0.8429 0.043 Uiso calc R 1 . .
    C C48 1.3496(3) 0.4747(3) 0.90062(12) 0.0239(7) Uani d . 1 . .
    H H48 1.3176 0.5633 0.9145 0.029 Uiso calc R 1 . .
    C C49 1.4219(3) 0.5117(4) 0.85183(12) 0.0265(8) Uani d . 1 . .
    H H49A 1.4518 0.6077 0.8552 0.032 Uiso calc R 1 . .
    H H49B 1.4898 0.4483 0.8501 0.032 Uiso calc R 1 . .
    C C50 1.3397(3) 0.4970(4) 0.80088(12) 0.0254(8) Uani d . 1 . .
    H H50A 1.3425 0.5808 0.7782 0.030 Uiso calc R 1 . .
    H H50B 1.3611 0.4153 0.7797 0.030 Uiso calc R 1 . .
    C C51 1.4265(3) 0.4091(4) 0.94657(12) 0.0270(8) Uani d . 1 . .
    H H51 1.4669 0.3263 0.9323 0.032 Uiso calc R 1 . .
    C C52 1.3565(3) 0.3630(4) 0.99354(13) 0.0351(9) Uani d . 1 . .
    H H52A 1.3037 0.2871 0.9821 0.053 Uiso calc R 1 . .
    H H52B 1.3101 0.4410 1.0058 0.053 Uiso calc R 1 . .
    H H52C 1.4107 0.3313 1.0229 0.053 Uiso calc R 1 . .
    C C53 1.5206(3) 0.5147(4) 0.96584(14) 0.0333(9) Uani d . 1 . .
    H H53A 1.5581 0.5514 0.9341 0.040 Uiso calc R 1 . .
    H H53B 1.4808 0.5932 0.9826 0.040 Uiso calc R 1 . .
    C C54 1.6177(3) 0.4619(4) 1.00560(15) 0.0402(10) Uani d . 1 . .
    H H54A 1.5811 0.4213 1.0369 0.048 Uiso calc R 1 . .
    H H54B 1.6667 0.5411 1.0185 0.048 Uiso calc R 1 . .
    C C55 1.6970(3) 0.3526(4) 0.98144(14) 0.0347(9) Uani d . 1 . .
    H H55A 1.6528 0.2646 0.9775 0.042 Uiso calc R 1 . .
    H H55B 1.7161 0.3833 0.9452 0.042 Uiso calc R 1 . .
    C C56 1.8112(3) 0.3258(4) 1.01455(15) 0.0410(10) Uani d . 1 . .
    H H56 1.7915 0.3076 1.0523 0.049 Uiso calc R 1 . .
    C C57 1.8932(3) 0.4494(5) 1.01459(17) 0.0476(11) Uani d . 1 . .
    H H57A 1.9674 0.4262 1.0345 0.071 Uiso calc R 1 . .
    H H57B 1.8565 0.5283 1.0317 0.071 Uiso calc R 1 . .
    H H57C 1.9087 0.4735 0.9776 0.071 Uiso calc R 1 . .
    C C58 1.8720(3) 0.1987(5) 0.99400(17) 0.0490(12) Uani d . 1 . .
    H H58A 1.9453 0.1825 1.0157 0.073 Uiso calc R 1 . .
    H H58B 1.8898 0.2132 0.9566 0.073 Uiso calc R 1 . .
    H H58C 1.8203 0.1181 0.9965 0.073 Uiso calc R 1 . .
    H H1 0.871(4) 0.480(5) 0.5931(17) 0.075(15) Uiso d . 1 . .
    H H4 1.057(3) 0.508(4) 0.5936(15) 0.047(11) Uiso d . 1 . .
loop_
    _atom_site_aniso_label
    _atom_site_aniso_U_11
    _atom_site_aniso_U_22
    _atom_site_aniso_U_33
    _atom_site_aniso_U_12
    _atom_site_aniso_U_13
    _atom_site_aniso_U_23
    O1 0.0188(12) 0.0347(14) 0.0221(11) -0.0064(11) 0.0073(10) 0.0009(11)
    O2 0.0167(12) 0.0278(14) 0.0271(12) -0.0059(10) 0.0026(10) 0.0033(10)
    O3 0.0334(16) 0.0372(16) 0.0408(15) -0.0089(12) 0.0073(12) 0.0070(13)
    O4 0.0194(13) 0.0555(18) 0.0222(12) -0.0054(13) 0.0060(10) 0.0065(12)
    O5 0.0205(12) 0.0240(13) 0.0341(12) 0.0005(10) 0.0049(10) -0.0047(11)
    O6 0.0284(14) 0.0222(14) 0.0455(15) 0.0027(11) 0.0015(12) -0.0042(12)
    N1 0.0170(14) 0.0208(15) 0.0202(13) -0.0027(12) 0.0059(11) -0.0026(11)
    N2 0.0165(14) 0.0330(18) 0.0235(13) -0.0007(13) 0.0086(11) 0.0025(13)
    C1 0.0174(17) 0.0172(17) 0.0201(15) -0.0003(13) 0.0026(13) -0.0069(13)
    C2 0.0180(17) 0.0161(17) 0.0220(16) -0.0003(14) 0.0053(14) 0.0015(13)
    C3 0.0165(17) 0.0248(18) 0.0213(16) -0.0005(14) 0.0027(13) 0.0021(14)
    C4 0.0201(18) 0.0217(18) 0.0241(16) -0.0019(14) -0.0018(14) 0.0029(14)
    C5 0.0183(18) 0.0266(19) 0.0246(16) -0.0005(15) 0.0056(14) 0.0027(15)
    C6 0.0216(18) 0.0265(19) 0.0213(16) 0.0017(15) 0.0046(14) 0.0018(14)
    C7 0.0191(17) 0.0177(17) 0.0164(14) 0.0001(14) 0.0036(12) 0.0019(13)
    C8 0.019(2) 0.027(2) 0.0336(19) -0.0044(15) 0.0083(16) -0.0056(16)
    C9 0.023(2) 0.037(2) 0.037(2) -0.0075(17) 0.0029(16) -0.0066(17)
    C10 0.0207(18) 0.0208(18) 0.0289(17) 0.0035(15) 0.0023(14) -0.0007(14)
    C11 0.0152(17) 0.0191(18) 0.0204(15) 0.0002(13) 0.0034(13) 0.0018(13)
    C12 0.0189(17) 0.0221(18) 0.0219(15) -0.0020(14) 0.0039(13) -0.0032(14)
    C13 0.0237(18) 0.0242(19) 0.0205(15) -0.0010(15) 0.0055(13) -0.0018(14)
    C14 0.0176(17) 0.0175(17) 0.0220(15) -0.0019(14) 0.0014(13) -0.0008(13)
    C15 0.0187(17) 0.0177(17) 0.0215(15) 0.0024(13) 0.0037(13) 0.0000(13)
    C16 0.0180(16) 0.0172(16) 0.0174(14) 0.0004(14) 0.0046(12) -0.0005(13)
    C17 0.0185(18) 0.0238(19) 0.0212(16) 0.0029(14) 0.0051(14) -0.0011(14)
    C18 0.0229(19) 0.0215(19) 0.0273(17) 0.0015(15) 0.0020(14) -0.0015(14)
    C19 0.0200(17) 0.0168(17) 0.0218(15) -0.0002(14) 0.0015(13) 0.0032(13)
    C20 0.0206(18) 0.0278(19) 0.0266(16) 0.0016(15) 0.0001(14) -0.0058(15)
    C21 0.0216(18) 0.029(2) 0.0216(15) 0.0011(15) 0.0032(14) -0.0016(15)
    C22 0.0242(18) 0.0155(17) 0.0258(16) -0.0011(14) -0.0015(14) -0.0001(14)
    C23 0.0273(19) 0.026(2) 0.0270(17) -0.0027(16) 0.0011(15) -0.0014(15)
    C24 0.0243(18) 0.0207(18) 0.0311(17) -0.0006(15) -0.0014(14) -0.0005(15)
    C25 0.026(2) 0.025(2) 0.0325(18) 0.0037(16) -0.0030(15) -0.0027(16)
    C26 0.026(2) 0.028(2) 0.0332(19) 0.0033(15) -0.0019(15) -0.0047(16)
    C27 0.029(2) 0.024(2) 0.0250(17) -0.0034(16) 0.0001(15) -0.0007(15)
    C28 0.027(2) 0.053(3) 0.039(2) -0.0072(19) 0.0044(17) -0.016(2)
    C29 0.031(2) 0.055(3) 0.038(2) 0.002(2) -0.0019(18) -0.017(2)
    C30 0.0213(18) 0.0215(18) 0.0221(16) 0.0015(14) 0.0043(14) -0.0013(14)
    C31 0.0185(17) 0.0217(18) 0.0287(17) -0.0021(14) 0.0045(14) -0.0049(14)
    C32 0.0238(19) 0.0221(19) 0.0282(17) -0.0023(15) 0.0123(15) -0.0010(15)
    C33 0.0251(19) 0.0262(19) 0.0221(16) -0.0004(15) 0.0074(14) -0.0025(14)
    C34 0.0234(18) 0.0173(17) 0.0186(15) -0.0005(14) 0.0063(13) -0.0014(13)
    C35 0.0208(17) 0.0148(17) 0.0229(15) 0.0002(14) 0.0045(13) -0.0025(13)
    C36 0.0207(18) 0.030(2) 0.0315(18) 0.0058(17) 0.0092(15) -0.0065(17)
    C37 0.0237(19) 0.032(2) 0.040(2) -0.0006(16) 0.0034(16) -0.0063(17)
    C38 0.0252(19) 0.0195(18) 0.0228(16) -0.0020(14) 0.0039(14) -0.0037(14)
    C39 0.0249(18) 0.0183(17) 0.0169(14) -0.0016(14) 0.0086(13) 0.0004(13)
    C40 0.027(2) 0.034(2) 0.0231(17) -0.0049(16) 0.0051(15) 0.0022(15)
    C41 0.029(2) 0.030(2) 0.0216(16) -0.0045(16) 0.0048(15) 0.0032(15)
    C42 0.0266(19) 0.0165(17) 0.0236(16) 0.0016(14) 0.0066(14) 0.0017(14)
    C43 0.0229(17) 0.0190(18) 0.0190(15) 0.0013(14) 0.0059(13) 0.0004(13)
    C44 0.0236(18) 0.0178(17) 0.0209(15) 0.0010(14) 0.0057(14) -0.0023(13)
    C45 0.0244(18) 0.0271(19) 0.0175(15) -0.0037(16) 0.0033(13) 0.0032(14)
    C46 0.0245(18) 0.0158(17) 0.0205(15) -0.0009(14) 0.0056(13) 0.0023(13)
    C47 0.041(2) 0.0193(19) 0.0251(17) 0.0022(16) 0.0003(16) 0.0011(15)
    C48 0.0304(19) 0.0177(18) 0.0238(16) 0.0013(15) 0.0026(14) -0.0007(14)
    C49 0.0236(18) 0.0265(19) 0.0294(17) 0.0019(16) 0.0020(14) -0.0013(16)
    C50 0.0257(19) 0.0244(19) 0.0263(16) 0.0003(16) 0.0042(14) 0.0011(15)
    C51 0.032(2) 0.0235(19) 0.0245(17) 0.0075(16) -0.0040(15) -0.0033(15)
    C52 0.040(2) 0.035(2) 0.0294(18) 0.0081(18) -0.0026(17) 0.0001(17)
    C53 0.035(2) 0.026(2) 0.0374(19) 0.0044(17) -0.0083(16) -0.0069(17)
    C54 0.035(2) 0.045(3) 0.040(2) 0.0048(19) -0.0099(17) -0.0055(19)
    C55 0.040(2) 0.031(2) 0.0341(19) 0.0023(18) 0.0026(17) 0.0048(17)
    C56 0.032(2) 0.053(3) 0.037(2) 0.000(2) 0.0018(17) 0.020(2)
    C57 0.035(2) 0.050(3) 0.057(3) -0.006(2) -0.004(2) 0.010(2)
    C58 0.038(3) 0.049(3) 0.061(3) 0.006(2) 0.011(2) 0.025(2)
_geom_special_details
;
All e.s.d.'s (except the e.s.d. in the dihedral angle between two l.s. planes)
are estimated using the full covariance matrix. The cell e.s.d.'s are taken
into account individually in the estimation of e.s.d.'s in distances, angles
and torsion angles; correlations between e.s.d.'s in cell parameters are only
used when they are defined by crystal symmetry. An approximate (isotropic)
treatment of cell e.s.d.'s is used for estimating e.s.d.'s involving l.s.
planes.
;
loop_
    _geom_bond_atom_site_label_1
    _geom_bond_atom_site_label_2
    _geom_bond_site_symmetry_2
    _geom_bond_distance
    _geom_bond_publ_flag
    O1 N1 . 1.422(3) ?
    O1 H1 . 0.98(4) ?
    O2 C8 . 1.341(4) ?
    O2 C4 . 1.464(3) ?
    O3 C8 . 1.202(4) ?
    O4 N2 . 1.417(3) ?
    O4 H4 . 0.95(4) ?
    O5 C36 . 1.352(4) ?
    O5 C31 . 1.449(4) ?
    O6 C36 . 1.208(4) ?
    N1 C1 . 1.270(4) ?
    N2 C46 . 1.272(4) ?
    C1 C17 . 1.499(4) ?
    C1 C2 . 1.504(4) ?
    C2 C3 . 1.535(4) ?
    C2 C7 . 1.566(4) ?
    C2 H2 . 1.0000 ?
    C3 C4 . 1.511(4) ?
    C3 H3A . 0.9900 ?
    C3 H3B . 0.9900 ?
    C4 C5 . 1.513(4) ?
    C4 H4A . 1.0000 ?
    C5 C6 . 1.540(4) ?
    C5 H5A . 0.9900 ?
    C5 H5B . 0.9900 ?
    C6 C7 . 1.540(4) ?
    C6 H6A . 0.9900 ?
    C6 H6B . 0.9900 ?
    C7 C10 . 1.539(4) ?
    C7 C11 . 1.556(4) ?
    C8 C9 . 1.498(5) ?
    C9 H9A . 0.9800 ?
    C9 H9B . 0.9800 ?
    C9 H9C . 0.9800 ?
    C10 H10A . 0.9800 ?
    C10 H10B . 0.9800 ?
    C10 H10C . 0.9800 ?
    C11 C12 . 1.538(4) ?
    C11 C16 . 1.542(4) ?
    C11 H11 . 1.0000 ?
    C12 C13 . 1.545(4) ?
    C12 H12A . 0.9900 ?
    C12 H12B . 0.9900 ?
    C13 C14 . 1.527(4) ?
    C13 H13A . 0.9900 ?
    C13 H13B . 0.9900 ?
    C14 C15 . 1.538(4) ?
    C14 C18 . 1.543(4) ?
    C14 C19 . 1.562(4) ?
    C15 C16 . 1.527(4) ?
    C15 C21 . 1.529(4) ?
    C15 H15 . 1.0000 ?
    C16 C17 . 1.532(4) ?
    C16 H16 . 1.0000 ?
    C17 H17A . 0.9900 ?
    C17 H17B . 0.9900 ?
    C18 H18A . 0.9800 ?
    C18 H18B . 0.9800 ?
    C18 H18C . 0.9800 ?
    C19 C22 . 1.545(4) ?
    C19 C20 . 1.555(4) ?
    C19 H19 . 1.0000 ?
    C20 C21 . 1.552(4) ?
    C20 H20A . 0.9900 ?
    C20 H20B . 0.9900 ?
    C21 H21A . 0.9900 ?
    C21 H21B . 0.9900 ?
    C22 C24 . 1.535(4) ?
    C22 C23 . 1.537(4) ?
    C22 H22 . 1.0000 ?
    C23 H23A . 0.9800 ?
    C23 H23B . 0.9800 ?
    C23 H23C . 0.9800 ?
    C24 C25 . 1.527(4) ?
    C24 H24A . 0.9900 ?
    C24 H24B . 0.9900 ?
    C25 C26 . 1.529(4) ?
    C25 H25A . 0.9900 ?
    C25 H25B . 0.9900 ?
    C26 C27 . 1.519(4) ?
    C26 H26A . 0.9900 ?
    C26 H26B . 0.9900 ?
    C27 C29 . 1.519(5) ?
    C27 C28 . 1.525(5) ?
    C27 H27 . 1.0000 ?
    C28 H28A . 0.9800 ?
    C28 H28B . 0.9800 ?
    C28 H28C . 0.9800 ?
    C29 H29A . 0.9800 ?
    C29 H29B . 0.9800 ?
    C29 H29C . 0.9800 ?
    C30 C31 . 1.514(4) ?
    C30 C35 . 1.533(4) ?
    C30 H30A . 0.9900 ?
    C30 H30B . 0.9900 ?
    C31 C32 . 1.510(4) ?
    C31 H31 . 1.0000 ?
    C32 C33 . 1.529(4) ?
    C32 H32A . 0.9900 ?
    C32 H32B . 0.9900 ?
    C33 C34 . 1.536(4) ?
    C33 H33A . 0.9900 ?
    C33 H33B . 0.9900 ?
    C34 C38 . 1.536(4) ?
    C34 C39 . 1.560(4) ?
    C34 C35 . 1.561(4) ?
    C35 C46 . 1.510(4) ?
    C35 H35 . 1.0000 ?
    C36 C37 . 1.501(4) ?
    C37 H37A . 0.9800 ?
    C37 H37B . 0.9800 ?
    C37 H37C . 0.9800 ?
    C38 H38A . 0.9800 ?
    C38 H38B . 0.9800 ?
    C38 H38C . 0.9800 ?
    C39 C40 . 1.521(4) ?
    C39 C44 . 1.530(4) ?
    C39 H39 . 1.0000 ?
    C40 C41 . 1.539(4) ?
    C40 H40A . 0.9900 ?
    C40 H40B . 0.9900 ?
    C41 C42 . 1.530(4) ?
    C41 H41A . 0.9900 ?
    C41 H41B . 0.9900 ?
    C42 C47 . 1.537(5) ?
    C42 C43 . 1.549(4) ?
    C42 C48 . 1.571(4) ?
    C43 C44 . 1.524(4) ?
    C43 C50 . 1.533(4) ?
    C43 H43 . 1.0000 ?
    C44 C45 . 1.541(4) ?
    C44 H44 . 1.0000 ?
    C45 C46 . 1.504(4) ?
    C45 H45A . 0.9900 ?
    C45 H45B . 0.9900 ?
    C47 H47A . 0.9800 ?
    C47 H47B . 0.9800 ?
    C47 H47C . 0.9800 ?
    C48 C51 . 1.539(4) ?
    C48 C49 . 1.555(4) ?
    C48 H48 . 1.0000 ?
    C49 C50 . 1.542(4) ?
    C49 H49A . 0.9900 ?
    C49 H49B . 0.9900 ?
    C50 H50A . 0.9900 ?
    C50 H50B . 0.9900 ?
    C51 C52 . 1.526(5) ?
    C51 C53 . 1.537(5) ?
    C51 H51 . 1.0000 ?
    C52 H52A . 0.9800 ?
    C52 H52B . 0.9800 ?
    C52 H52C . 0.9800 ?
    C53 C54 . 1.530(4) ?
    C53 H53A . 0.9900 ?
    C53 H53B . 0.9900 ?
    C54 C55 . 1.537(5) ?
    C54 H54A . 0.9900 ?
    C54 H54B . 0.9900 ?
    C55 C56 . 1.521(5) ?
    C55 H55A . 0.9900 ?
    C55 H55B . 0.9900 ?
    C56 C58 . 1.515(6) ?
    C56 C57 . 1.516(5) ?
    C56 H56 . 1.0000 ?
    C57 H57A . 0.9800 ?
    C57 H57B . 0.9800 ?
    C57 H57C . 0.9800 ?
    C58 H58A . 0.9800 ?
    C58 H58B . 0.9800 ?
    C58 H58C . 0.9800 ?
loop_
    _geom_angle_atom_site_label_1
    _geom_angle_atom_site_label_2
    _geom_angle_atom_site_label_3
    _geom_angle_site_symmetry_1
    _geom_angle_site_symmetry_3
    _geom_angle
    _geom_angle_publ_flag
    N1 O1 H1 . . 97(2) ?
    C8 O2 C4 . . 117.1(3) ?
    N2 O4 H4 . . 99(2) ?
    C36 O5 C31 . . 116.8(3) ?
    C1 N1 O1 . . 113.3(2) ?
    C46 N2 O4 . . 112.8(2) ?
    N1 C1 C17 . . 127.1(3) ?
    N1 C1 C2 . . 118.0(3) ?
    C17 C1 C2 . . 114.9(3) ?
    C1 C2 C3 . . 114.6(2) ?
    C1 C2 C7 . . 109.6(2) ?
    C3 C2 C7 . . 113.2(3) ?
    C1 C2 H2 . . 106.3 ?
    C3 C2 H2 . . 106.3 ?
    C7 C2 H2 . . 106.3 ?
    C4 C3 C2 . . 109.7(2) ?
    C4 C3 H3A . . 109.7 ?
    C2 C3 H3A . . 109.7 ?
    C4 C3 H3B . . 109.7 ?
    C2 C3 H3B . . 109.7 ?
    H3A C3 H3B . . 108.2 ?
    O2 C4 C3 . . 105.4(2) ?
    O2 C4 C5 . . 109.4(3) ?
    C3 C4 C5 . . 112.0(3) ?
    O2 C4 H4A . . 110.0 ?
    C3 C4 H4A . . 110.0 ?
    C5 C4 H4A . . 110.0 ?
    C4 C5 C6 . . 111.7(3) ?
    C4 C5 H5A . . 109.3 ?
    C6 C5 H5A . . 109.3 ?
    C4 C5 H5B . . 109.3 ?
    C6 C5 H5B . . 109.3 ?
    H5A C5 H5B . . 108.0 ?
    C5 C6 C7 . . 113.3(2) ?
    C5 C6 H6A . . 108.9 ?
    C7 C6 H6A . . 108.9 ?
    C5 C6 H6B . . 108.9 ?
    C7 C6 H6B . . 108.9 ?
    H6A C6 H6B . . 107.7 ?
    C10 C7 C6 . . 110.6(3) ?
    C10 C7 C11 . . 111.1(3) ?
    C6 C7 C11 . . 110.3(2) ?
    C10 C7 C2 . . 110.4(2) ?
    C6 C7 C2 . . 106.5(2) ?
    C11 C7 C2 . . 107.8(2) ?
    O3 C8 O2 . . 123.7(3) ?
    O3 C8 C9 . . 125.4(3) ?
    O2 C8 C9 . . 110.8(3) ?
    C8 C9 H9A . . 109.5 ?
    C8 C9 H9B . . 109.5 ?
    H9A C9 H9B . . 109.5 ?
    C8 C9 H9C . . 109.5 ?
    H9A C9 H9C . . 109.5 ?
    H9B C9 H9C . . 109.5 ?
    C7 C10 H10A . . 109.5 ?
    C7 C10 H10B . . 109.5 ?
    H10A C10 H10B . . 109.5 ?
    C7 C10 H10C . . 109.5 ?
    H10A C10 H10C . . 109.5 ?
    H10B C10 H10C . . 109.5 ?
    C12 C11 C16 . . 110.2(2) ?
    C12 C11 C7 . . 113.4(2) ?
    C16 C11 C7 . . 113.3(2) ?
    C12 C11 H11 . . 106.5 ?
    C16 C11 H11 . . 106.5 ?
    C7 C11 H11 . . 106.5 ?
    C11 C12 C13 . . 113.5(3) ?
    C11 C12 H12A . . 108.9 ?
    C13 C12 H12A . . 108.9 ?
    C11 C12 H12B . . 108.9 ?
    C13 C12 H12B . . 108.9 ?
    H12A C12 H12B . . 107.7 ?
    C14 C13 C12 . . 111.6(2) ?
    C14 C13 H13A . . 109.3 ?
    C12 C13 H13A . . 109.3 ?
    C14 C13 H13B . . 109.3 ?
    C12 C13 H13B . . 109.3 ?
    H13A C13 H13B . . 108.0 ?
    C13 C14 C15 . . 107.3(2) ?
    C13 C14 C18 . . 110.6(3) ?
    C15 C14 C18 . . 112.0(3) ?
    C13 C14 C19 . . 116.7(2) ?
    C15 C14 C19 . . 100.3(2) ?
    C18 C14 C19 . . 109.6(3) ?
    C16 C15 C21 . . 118.7(2) ?
    C16 C15 C14 . . 113.5(2) ?
    C21 C15 C14 . . 104.3(2) ?
    C16 C15 H15 . . 106.5 ?
    C21 C15 H15 . . 106.5 ?
    C14 C15 H15 . . 106.5 ?
    C15 C16 C17 . . 111.2(2) ?
    C15 C16 C11 . . 109.1(2) ?
    C17 C16 C11 . . 111.9(2) ?
    C15 C16 H16 . . 108.2 ?
    C17 C16 H16 . . 108.2 ?
    C11 C16 H16 . . 108.2 ?
    C1 C17 C16 . . 109.1(3) ?
    C1 C17 H17A . . 109.9 ?
    C16 C17 H17A . . 109.9 ?
    C1 C17 H17B . . 109.9 ?
    C16 C17 H17B . . 109.9 ?
    H17A C17 H17B . . 108.3 ?
    C14 C18 H18A . . 109.5 ?
    C14 C18 H18B . . 109.5 ?
    H18A C18 H18B . . 109.5 ?
    C14 C18 H18C . . 109.5 ?
    H18A C18 H18C . . 109.5 ?
    H18B C18 H18C . . 109.5 ?
    C22 C19 C20 . . 112.1(3) ?
    C22 C19 C14 . . 118.3(3) ?
    C20 C19 C14 . . 103.1(2) ?
    C22 C19 H19 . . 107.6 ?
    C20 C19 H19 . . 107.6 ?
    C14 C19 H19 . . 107.6 ?
    C21 C20 C19 . . 107.2(2) ?
    C21 C20 H20A . . 110.3 ?
    C19 C20 H20A . . 110.3 ?
    C21 C20 H20B . . 110.3 ?
    C19 C20 H20B . . 110.3 ?
    H20A C20 H20B . . 108.5 ?
    C15 C21 C20 . . 103.6(2) ?
    C15 C21 H21A . . 111.0 ?
    C20 C21 H21A . . 111.0 ?
    C15 C21 H21B . . 111.0 ?
    C20 C21 H21B . . 111.0 ?
    H21A C21 H21B . . 109.0 ?
    C24 C22 C23 . . 109.9(3) ?
    C24 C22 C19 . . 110.8(3) ?
    C23 C22 C19 . . 112.8(3) ?
    C24 C22 H22 . . 107.7 ?
    C23 C22 H22 . . 107.7 ?
    C19 C22 H22 . . 107.7 ?
    C22 C23 H23A . . 109.5 ?
    C22 C23 H23B . . 109.5 ?
    H23A C23 H23B . . 109.5 ?
    C22 C23 H23C . . 109.5 ?
    H23A C23 H23C . . 109.5 ?
    H23B C23 H23C . . 109.5 ?
    C25 C24 C22 . . 114.3(3) ?
    C25 C24 H24A . . 108.7 ?
    C22 C24 H24A . . 108.7 ?
    C25 C24 H24B . . 108.7 ?
    C22 C24 H24B . . 108.7 ?
    H24A C24 H24B . . 107.6 ?
    C24 C25 C26 . . 112.8(3) ?
    C24 C25 H25A . . 109.0 ?
    C26 C25 H25A . . 109.0 ?
    C24 C25 H25B . . 109.0 ?
    C26 C25 H25B . . 109.0 ?
    H25A C25 H25B . . 107.8 ?
    C27 C26 C25 . . 115.1(3) ?
    C27 C26 H26A . . 108.5 ?
    C25 C26 H26A . . 108.5 ?
    C27 C26 H26B . . 108.5 ?
    C25 C26 H26B . . 108.5 ?
    H26A C26 H26B . . 107.5 ?
    C29 C27 C26 . . 113.2(3) ?
    C29 C27 C28 . . 110.2(3) ?
    C26 C27 C28 . . 110.6(3) ?
    C29 C27 H27 . . 107.5 ?
    C26 C27 H27 . . 107.5 ?
    C28 C27 H27 . . 107.5 ?
    C27 C28 H28A . . 109.5 ?
    C27 C28 H28B . . 109.5 ?
    H28A C28 H28B . . 109.5 ?
    C27 C28 H28C . . 109.5 ?
    H28A C28 H28C . . 109.5 ?
    H28B C28 H28C . . 109.5 ?
    C27 C29 H29A . . 109.5 ?
    C27 C29 H29B . . 109.5 ?
    H29A C29 H29B . . 109.5 ?
    C27 C29 H29C . . 109.5 ?
    H29A C29 H29C . . 109.5 ?
    H29B C29 H29C . . 109.5 ?
    C31 C30 C35 . . 110.3(2) ?
    C31 C30 H30A . . 109.6 ?
    C35 C30 H30A . . 109.6 ?
    C31 C30 H30B . . 109.6 ?
    C35 C30 H30B . . 109.6 ?
    H30A C30 H30B . . 108.1 ?
    O5 C31 C32 . . 106.6(3) ?
    O5 C31 C30 . . 110.5(2) ?
    C32 C31 C30 . . 111.8(3) ?
    O5 C31 H31 . . 109.3 ?
    C32 C31 H31 . . 109.3 ?
    C30 C31 H31 . . 109.3 ?
    C31 C32 C33 . . 110.9(3) ?
    C31 C32 H32A . . 109.5 ?
    C33 C32 H32A . . 109.5 ?
    C31 C32 H32B . . 109.5 ?
    C33 C32 H32B . . 109.5 ?
    H32A C32 H32B . . 108.0 ?
    C32 C33 C34 . . 113.3(3) ?
    C32 C33 H33A . . 108.9 ?
    C34 C33 H33A . . 108.9 ?
    C32 C33 H33B . . 108.9 ?
    C34 C33 H33B . . 108.9 ?
    H33A C33 H33B . . 107.7 ?
    C33 C34 C38 . . 110.1(3) ?
    C33 C34 C39 . . 110.8(2) ?
    C38 C34 C39 . . 110.5(3) ?
    C33 C34 C35 . . 108.3(3) ?
    C38 C34 C35 . . 110.2(2) ?
    C39 C34 C35 . . 106.9(2) ?
    C46 C35 C30 . . 114.6(2) ?
    C46 C35 C34 . . 109.8(2) ?
    C30 C35 C34 . . 112.8(3) ?
    C46 C35 H35 . . 106.3 ?
    C30 C35 H35 . . 106.3 ?
    C34 C35 H35 . . 106.3 ?
    O6 C36 O5 . . 122.6(3) ?
    O6 C36 C37 . . 126.0(3) ?
    O5 C36 C37 . . 111.4(3) ?
    C36 C37 H37A . . 109.5 ?
    C36 C37 H37B . . 109.5 ?
    H37A C37 H37B . . 109.5 ?
    C36 C37 H37C . . 109.5 ?
    H37A C37 H37C . . 109.5 ?
    H37B C37 H37C . . 109.5 ?
    C34 C38 H38A . . 109.5 ?
    C34 C38 H38B . . 109.5 ?
    H38A C38 H38B . . 109.5 ?
    C34 C38 H38C . . 109.5 ?
    H38A C38 H38C . . 109.5 ?
    H38B C38 H38C . . 109.5 ?
    C40 C39 C44 . . 111.4(3) ?
    C40 C39 C34 . . 114.5(3) ?
    C44 C39 C34 . . 112.2(2) ?
    C40 C39 H39 . . 106.0 ?
    C44 C39 H39 . . 106.0 ?
    C34 C39 H39 . . 106.0 ?
    C39 C40 C41 . . 113.9(3) ?
    C39 C40 H40A . . 108.8 ?
    C41 C40 H40A . . 108.8 ?
    C39 C40 H40B . . 108.8 ?
    C41 C40 H40B . . 108.8 ?
    H40A C40 H40B . . 107.7 ?
    C42 C41 C40 . . 111.3(3) ?
    C42 C41 H41A . . 109.4 ?
    C40 C41 H41A . . 109.4 ?
    C42 C41 H41B . . 109.4 ?
    C40 C41 H41B . . 109.4 ?
    H41A C41 H41B . . 108.0 ?
    C41 C42 C47 . . 111.3(3) ?
    C41 C42 C43 . . 107.0(2) ?
    C47 C42 C43 . . 111.8(3) ?
    C41 C42 C48 . . 116.8(3) ?
    C47 C42 C48 . . 109.9(3) ?
    C43 C42 C48 . . 99.4(2) ?
    C44 C43 C50 . . 119.1(2) ?
    C44 C43 C42 . . 114.3(3) ?
    C50 C43 C42 . . 103.7(2) ?
    C44 C43 H43 . . 106.3 ?
    C50 C43 H43 . . 106.3 ?
    C42 C43 H43 . . 106.3 ?
    C43 C44 C39 . . 110.2(2) ?
    C43 C44 C45 . . 110.2(3) ?
    C39 C44 C45 . . 110.4(3) ?
    C43 C44 H44 . . 108.6 ?
    C39 C44 H44 . . 108.6 ?
    C45 C44 H44 . . 108.6 ?
    C46 C45 C44 . . 112.6(3) ?
    C46 C45 H45A . . 109.1 ?
    C44 C45 H45A . . 109.1 ?
    C46 C45 H45B . . 109.1 ?
    C44 C45 H45B . . 109.1 ?
    H45A C45 H45B . . 107.8 ?
    N2 C46 C45 . . 125.6(3) ?
    N2 C46 C35 . . 117.9(3) ?
    C45 C46 C35 . . 116.5(2) ?
    C42 C47 H47A . . 109.5 ?
    C42 C47 H47B . . 109.5 ?
    H47A C47 H47B . . 109.5 ?
    C42 C47 H47C . . 109.5 ?
    H47A C47 H47C . . 109.5 ?
    H47B C47 H47C . . 109.5 ?
    C51 C48 C49 . . 112.1(3) ?
    C51 C48 C42 . . 119.6(3) ?
    C49 C48 C42 . . 102.8(2) ?
    C51 C48 H48 . . 107.2 ?
    C49 C48 H48 . . 107.2 ?
    C42 C48 H48 . . 107.2 ?
    C50 C49 C48 . . 107.7(3) ?
    C50 C49 H49A . . 110.2 ?
    C48 C49 H49A . . 110.2 ?
    C50 C49 H49B . . 110.2 ?
    C48 C49 H49B . . 110.2 ?
    H49A C49 H49B . . 108.5 ?
    C43 C50 C49 . . 103.3(2) ?
    C43 C50 H50A . . 111.1 ?
    C49 C50 H50A . . 111.1 ?
    C43 C50 H50B . . 111.1 ?
    C49 C50 H50B . . 111.1 ?
    H50A C50 H50B . . 109.1 ?
    C52 C51 C53 . . 109.9(3) ?
    C52 C51 C48 . . 113.2(3) ?
    C53 C51 C48 . . 108.4(3) ?
    C52 C51 H51 . . 108.4 ?
    C53 C51 H51 . . 108.4 ?
    C48 C51 H51 . . 108.4 ?
    C51 C52 H52A . . 109.5 ?
    C51 C52 H52B . . 109.5 ?
    H52A C52 H52B . . 109.5 ?
    C51 C52 H52C . . 109.5 ?
    H52A C52 H52C . . 109.5 ?
    H52B C52 H52C . . 109.5 ?
    C54 C53 C51 . . 116.5(3) ?
    C54 C53 H53A . . 108.2 ?
    C51 C53 H53A . . 108.2 ?
    C54 C53 H53B . . 108.2 ?
    C51 C53 H53B . . 108.2 ?
    H53A C53 H53B . . 107.3 ?
    C53 C54 C55 . . 113.1(3) ?
    C53 C54 H54A . . 109.0 ?
    C55 C54 H54A . . 109.0 ?
    C53 C54 H54B . . 109.0 ?
    C55 C54 H54B . . 109.0 ?
    H54A C54 H54B . . 107.8 ?
    C56 C55 C54 . . 114.0(3) ?
    C56 C55 H55A . . 108.8 ?
    C54 C55 H55A . . 108.8 ?
    C56 C55 H55B . . 108.8 ?
    C54 C55 H55B . . 108.8 ?
    H55A C55 H55B . . 107.7 ?
    C58 C56 C57 . . 110.1(3) ?
    C58 C56 C55 . . 110.3(3) ?
    C57 C56 C55 . . 111.9(3) ?
    C58 C56 H56 . . 108.1 ?
    C57 C56 H56 . . 108.1 ?
    C55 C56 H56 . . 108.1 ?
    C56 C57 H57A . . 109.5 ?
    C56 C57 H57B . . 109.5 ?
    H57A C57 H57B . . 109.5 ?
    C56 C57 H57C . . 109.5 ?
    H57A C57 H57C . . 109.5 ?
    H57B C57 H57C . . 109.5 ?
    C56 C58 H58A . . 109.5 ?
    C56 C58 H58B . . 109.5 ?
    H58A C58 H58B . . 109.5 ?
    C56 C58 H58C . . 109.5 ?
    H58A C58 H58C . . 109.5 ?
    H58B C58 H58C . . 109.5 ?
loop_
    _geom_torsion_atom_site_label_1
    _geom_torsion_atom_site_label_2
    _geom_torsion_atom_site_label_3
    _geom_torsion_atom_site_label_4
    _geom_torsion_site_symmetry_1
    _geom_torsion_site_symmetry_2
    _geom_torsion_site_symmetry_3
    _geom_torsion_site_symmetry_4
    _geom_torsion
    _geom_torsion_publ_flag
    O1 N1 C1 C17 . . . . -1.5(4) ?
    O1 N1 C1 C2 . . . . -179.0(2) ?
    N1 C1 C2 C3 . . . . -11.2(4) ?
    C17 C1 C2 C3 . . . . 171.0(3) ?
    N1 C1 C2 C7 . . . . 117.3(3) ?
    C17 C1 C2 C7 . . . . -60.5(3) ?
    C1 C2 C3 C4 . . . . -174.8(3) ?
    C7 C2 C3 C4 . . . . 58.6(4) ?
    C8 O2 C4 C3 . . . . -158.8(3) ?
    C8 O2 C4 C5 . . . . 80.7(3) ?
    C2 C3 C4 O2 . . . . -174.7(2) ?
    C2 C3 C4 C5 . . . . -55.9(3) ?
    O2 C4 C5 C6 . . . . 171.0(3) ?
    C3 C4 C5 C6 . . . . 54.6(4) ?
    C4 C5 C6 C7 . . . . -55.3(4) ?
    C5 C6 C7 C10 . . . . -65.6(3) ?
    C5 C6 C7 C11 . . . . 171.1(3) ?
    C5 C6 C7 C2 . . . . 54.3(3) ?
    C1 C2 C7 C10 . . . . -65.9(3) ?
    C3 C2 C7 C10 . . . . 63.4(3) ?
    C1 C2 C7 C6 . . . . 174.0(2) ?
    C3 C2 C7 C6 . . . . -56.7(3) ?
    C1 C2 C7 C11 . . . . 55.6(3) ?
    C3 C2 C7 C11 . . . . -175.1(2) ?
    C4 O2 C8 O3 . . . . 3.8(5) ?
    C4 O2 C8 C9 . . . . -175.1(3) ?
    C10 C7 C11 C12 . . . . -59.8(3) ?
    C6 C7 C11 C12 . . . . 63.1(3) ?
    C2 C7 C11 C12 . . . . 179.1(3) ?
    C10 C7 C11 C16 . . . . 66.7(3) ?
    C6 C7 C11 C16 . . . . -170.3(3) ?
    C2 C7 C11 C16 . . . . -54.4(3) ?
    C16 C11 C12 C13 . . . . 52.9(3) ?
    C7 C11 C12 C13 . . . . -178.9(3) ?
    C11 C12 C13 C14 . . . . -54.6(4) ?
    C12 C13 C14 C15 . . . . 55.3(3) ?
    C12 C13 C14 C18 . . . . -67.1(3) ?
    C12 C13 C14 C19 . . . . 166.8(3) ?
    C13 C14 C15 C16 . . . . -60.4(3) ?
    C18 C14 C15 C16 . . . . 61.1(3) ?
    C19 C14 C15 C16 . . . . 177.2(2) ?
    C13 C14 C15 C21 . . . . 169.0(2) ?
    C18 C14 C15 C21 . . . . -69.5(3) ?
    C19 C14 C15 C21 . . . . 46.6(3) ?
    C21 C15 C16 C17 . . . . -52.5(4) ?
    C14 C15 C16 C17 . . . . -175.6(3) ?
    C21 C15 C16 C11 . . . . -176.4(3) ?
    C14 C15 C16 C11 . . . . 60.5(3) ?
    C12 C11 C16 C15 . . . . -54.2(3) ?
    C7 C11 C16 C15 . . . . 177.6(3) ?
    C12 C11 C16 C17 . . . . -177.7(3) ?
    C7 C11 C16 C17 . . . . 54.1(3) ?
    N1 C1 C17 C16 . . . . -119.9(3) ?
    C2 C1 C17 C16 . . . . 57.7(4) ?
    C15 C16 C17 C1 . . . . -174.7(3) ?
    C11 C16 C17 C1 . . . . -52.4(3) ?
    C13 C14 C19 C22 . . . . 80.5(4) ?
    C15 C14 C19 C22 . . . . -164.0(3) ?
    C18 C14 C19 C22 . . . . -46.1(4) ?
    C13 C14 C19 C20 . . . . -155.1(3) ?
    C15 C14 C19 C20 . . . . -39.7(3) ?
    C18 C14 C19 C20 . . . . 78.3(3) ?
    C22 C19 C20 C21 . . . . 147.6(3) ?
    C14 C19 C20 C21 . . . . 19.3(3) ?
    C16 C15 C21 C20 . . . . -162.2(3) ?
    C14 C15 C21 C20 . . . . -34.7(3) ?
    C19 C20 C21 C15 . . . . 9.0(4) ?
    C20 C19 C22 C24 . . . . 55.8(3) ?
    C14 C19 C22 C24 . . . . 175.6(3) ?
    C20 C19 C22 C23 . . . . 179.5(3) ?
    C14 C19 C22 C23 . . . . -60.6(4) ?
    C23 C22 C24 C25 . . . . 73.6(4) ?
    C19 C22 C24 C25 . . . . -161.0(3) ?
    C22 C24 C25 C26 . . . . 168.9(3) ?
    C24 C25 C26 C27 . . . . -167.5(3) ?
    C25 C26 C27 C29 . . . . -65.6(4) ?
    C25 C26 C27 C28 . . . . 170.2(3) ?
    C36 O5 C31 C32 . . . . 156.6(3) ?
    C36 O5 C31 C30 . . . . -81.7(3) ?
    C35 C30 C31 O5 . . . . -175.1(3) ?
    C35 C30 C31 C32 . . . . -56.5(4) ?
    O5 C31 C32 C33 . . . . 177.2(2) ?
    C30 C31 C32 C33 . . . . 56.3(3) ?
    C31 C32 C33 C34 . . . . -56.0(4) ?
    C32 C33 C34 C38 . . . . -66.9(3) ?
    C32 C33 C34 C39 . . . . 170.5(3) ?
    C32 C33 C34 C35 . . . . 53.6(3) ?
    C31 C30 C35 C46 . . . . -177.3(3) ?
    C31 C30 C35 C34 . . . . 56.1(4) ?
    C33 C34 C35 C46 . . . . 177.0(3) ?
    C38 C34 C35 C46 . . . . -62.5(3) ?
    C39 C34 C35 C46 . . . . 57.6(3) ?
    C33 C34 C35 C30 . . . . -53.9(3) ?
    C38 C34 C35 C30 . . . . 66.6(3) ?
    C39 C34 C35 C30 . . . . -173.2(2) ?
    C31 O5 C36 O6 . . . . -2.6(4) ?
    C31 O5 C36 C37 . . . . 178.0(3) ?
    C33 C34 C39 C40 . . . . 52.2(4) ?
    C38 C34 C39 C40 . . . . -70.1(3) ?
    C35 C34 C39 C40 . . . . 169.9(3) ?
    C33 C34 C39 C44 . . . . -179.7(3) ?
    C38 C34 C39 C44 . . . . 58.0(3) ?
    C35 C34 C39 C44 . . . . -61.9(3) ?
    C44 C39 C40 C41 . . . . 52.1(4) ?
    C34 C39 C40 C41 . . . . -179.3(3) ?
    C39 C40 C41 C42 . . . . -55.7(4) ?
    C40 C41 C42 C47 . . . . -66.6(3) ?
    C40 C41 C42 C43 . . . . 55.8(4) ?
    C40 C41 C42 C48 . . . . 166.0(3) ?
    C41 C42 C43 C44 . . . . -58.7(3) ?
    C47 C42 C43 C44 . . . . 63.4(4) ?
    C48 C42 C43 C44 . . . . 179.4(3) ?
    C41 C42 C43 C50 . . . . 170.1(3) ?
    C47 C42 C43 C50 . . . . -67.9(3) ?
    C48 C42 C43 C50 . . . . 48.2(3) ?
    C50 C43 C44 C39 . . . . -179.9(3) ?
    C42 C43 C44 C39 . . . . 56.8(3) ?
    C50 C43 C44 C45 . . . . -57.7(4) ?
    C42 C43 C44 C45 . . . . 179.0(3) ?
    C40 C39 C44 C43 . . . . -51.1(4) ?
    C34 C39 C44 C43 . . . . 179.1(3) ?
    C40 C39 C44 C45 . . . . -173.1(3) ?
    C34 C39 C44 C45 . . . . 57.1(3) ?
    C43 C44 C45 C46 . . . . -169.9(3) ?
    C39 C44 C45 C46 . . . . -47.9(4) ?
    O4 N2 C46 C45 . . . . 1.4(5) ?
    O4 N2 C46 C35 . . . . -179.9(3) ?
    C44 C45 C46 N2 . . . . -133.0(3) ?
    C44 C45 C46 C35 . . . . 48.3(4) ?
    C30 C35 C46 N2 . . . . -0.7(4) ?
    C34 C35 C46 N2 . . . . 127.5(3) ?
    C30 C35 C46 C45 . . . . 178.2(3) ?
    C34 C35 C46 C45 . . . . -53.7(4) ?
    C41 C42 C48 C51 . . . . 80.1(4) ?
    C47 C42 C48 C51 . . . . -47.8(4) ?
    C43 C42 C48 C51 . . . . -165.3(3) ?
    C41 C42 C48 C49 . . . . -155.0(3) ?
    C47 C42 C48 C49 . . . . 77.1(3) ?
    C43 C42 C48 C49 . . . . -40.4(3) ?
    C51 C48 C49 C50 . . . . 148.8(3) ?
    C42 C48 C49 C50 . . . . 19.1(3) ?
    C44 C43 C50 C49 . . . . -165.0(3) ?
    C42 C43 C50 C49 . . . . -36.6(3) ?
    C48 C49 C50 C43 . . . . 10.3(4) ?
    C49 C48 C51 C52 . . . . -176.2(3) ?
    C42 C48 C51 C52 . . . . -55.8(4) ?
    C49 C48 C51 C53 . . . . 61.6(4) ?
    C42 C48 C51 C53 . . . . -178.1(3) ?
    C52 C51 C53 C54 . . . . 64.8(4) ?
    C48 C51 C53 C54 . . . . -171.0(3) ?
    C51 C53 C54 C55 . . . . 65.8(4) ?
    C53 C54 C55 C56 . . . . 165.0(3) ?
    C54 C55 C56 C58 . . . . 168.9(3) ?
    C54 C55 C56 C57 . . . . -68.2(4) ?
loop_
    _geom_hbond_atom_site_label_D
    _geom_hbond_atom_site_label_H
    _geom_hbond_atom_site_label_A
    _geom_hbond_site_symmetry_A
    _geom_hbond_distance_DH
    _geom_hbond_distance_HA
    _geom_hbond_distance_DA
    _geom_hbond_angle_DHA
    O1 H1 N2 . 0.98(4) 1.88(4) 2.809(3) 157(4)
    O4 H4 N1 . 0.95(4) 1.82(4) 2.733(3) 160(3)
    C9 H9c O6 1_655 0.98 2.58 3.404(4) 142
    C37 H37c O3 2_746 0.98 2.40 3.373(4) 169
