# Supplementary material for: 3β-Acet­oxy-6-hy­droxy­imino­cholestane
Source: Acta Crystallogr Sect E Struct Rep Online. 2011 Mar 5;67(Pt 4):o773–4. doi: 10.1107/S1600536811007306 (PMC3100065; doi:10.1107/S1600536811007306)
Supplement: Supplementary file 2 [file e-67-0o773-Isup2.hkl]

# 
# h,k,l, Fc-squared, Fo-squared, sigma(Fo-squared) and status flag 
# 
data_I
_shelx_title '  P21  5428 Friedel pairs merged' 
_shelx_refln_list_code          4 
_shelx_F_calc_maximum      250.47 
_exptl_crystal_F_000      1016.00 
_reflns_d_resolution_high  0.7696 
 
loop_ 
 _symmetry_equiv_pos_as_xyz 
 'x, y, z' 
 '-x, y+1/2, -z' 
 
_cell_length_a    11.3934 
_cell_length_b     9.6588 
_cell_length_c    25.0183 
_cell_angle_alpha  90.000 
_cell_angle_beta   93.466 
_cell_angle_gamma  90.000 
 
_shelx_F_squared_multiplier     1.000 
 
loop_ 
 _refln_index_h 
 _refln_index_k 
 _refln_index_l 
 _refln_F_squared_calc 
 _refln_F_squared_meas 
 _refln_F_squared_sigma 
 _refln_observed_status 
   2   0   0     2876.57     2620.67     49.16 o 
   3   0   0      165.11      159.08      9.82 o 
   4   0   0      794.24      778.74     22.60 o 
   5   0   0       31.97       44.17      9.02 o 
   6   0   0      192.14      169.43     13.32 o 
   7   0   0        8.70        7.33      8.72 o 
   8   0   0      143.67      176.44     16.35 o 
   9   0   0      133.58       89.44     50.81 o 
  10   0   0      863.88      972.32     75.00 o 
  11   0   0      258.75      247.34     69.42 o 
  12   0   0        1.59       -2.58     28.66 o 
  13   0   0        0.65      -37.36     28.86 o 
  14   0   0       12.92      -42.52     38.69 o 
   1   1   0     1774.97     1523.21     61.81 o 
   2   1   0       60.08       59.90      5.77 o 
   3   1   0      173.98      167.95      7.99 o 
   4   1   0      847.68      848.50     17.49 o 
   5   1   0      371.35      378.06     12.25 o 
   6   1   0      224.57      225.72     11.12 o 
   7   1   0     1089.40     1076.06     23.69 o 
   8   1   0      923.09      935.50     23.37 o 
   9   1   0     1478.51     1624.14     51.11 o 
  10   1   0      131.26      100.96     22.22 o 
  11   1   0       74.16       81.73     21.73 o 
  12   1   0       45.45      106.81     24.62 o 
  13   1   0       14.13      -13.25     20.72 o 
  14   1   0       33.49       29.94     26.11 o 
   0   2   0    62734.79    60790.75   1037.03 o 
   1   2   0      823.53      813.93     29.57 o 
   2   2   0     3353.69     3212.76     44.30 o 
   3   2   0     1235.97     1272.56     24.25 o 
   4   2   0      531.17      557.85     20.42 o 
   5   2   0      536.17      551.50     17.16 o 
   6   2   0       84.58       90.95      9.30 o 
   7   2   0       81.27       76.29     12.58 o 
   8   2   0      693.48      677.62     21.19 o 
   9   2   0     2241.07     2254.68     61.00 o 
  10   2   0      129.95      137.80     22.46 o 
  11   2   0       72.42       75.86     21.74 o 
  12   2   0       36.27       40.33     21.87 o 
  13   2   0       26.27      -11.61     21.50 o 
  14   2   0       14.65      -22.48     24.21 o 
   1   3   0      837.30      885.79     25.84 o 
   2   3   0     2208.21     2276.66     34.56 o 
   3   3   0     1489.87     1491.03     26.38 o 
   4   3   0      310.59      305.58     15.04 o 
   5   3   0     1129.92     1088.71     26.10 o 
   6   3   0      675.38      678.27     19.92 o 
   7   3   0       86.93       82.21     11.93 o 
   8   3   0     2366.85     2540.00     49.94 o 
   9   3   0     3255.99     3307.14     77.82 o 
  10   3   0       73.53       91.71     21.08 o 
  11   3   0       83.64      113.85     23.57 o 
  12   3   0      220.41      223.82     29.61 o 
  13   3   0       28.23       16.58     23.01 o 
  14   3   0      103.06       91.79     30.07 o 
   0   4   0     1739.67     1722.32     40.28 o 
   1   4   0      575.42      532.46     30.59 o 
   2   4   0      234.96      244.30     10.71 o 
   3   4   0      141.90      134.70      9.68 o 
   4   4   0      250.72      257.96     12.97 o 
   5   4   0      259.98      241.59     13.77 o 
   6   4   0      788.27      816.92     23.55 o 
   7   4   0      208.31      181.70     18.93 o 
   8   4   0      667.03      709.19     24.81 o 
   9   4   0     1090.89     1036.48     95.51 o 
  10   4   0       18.64       -5.92     16.81 o 
  11   4   0       25.22       15.08     18.76 o 
  12   4   0       32.86       47.85     23.87 o 
  13   4   0        5.31      -32.31     21.54 o 
  14   4   0       30.37        1.83     32.08 o 
   1   5   0      768.38      811.02     18.97 o 
   2   5   0      279.37      320.60     13.16 o 
   3   5   0      458.25      503.57     16.85 o 
   4   5   0      158.01      158.98     12.14 o 
   5   5   0       24.90       20.45     10.12 o 
   6   5   0       37.94       37.26     13.15 o 
   7   5   0       21.70       11.29     12.09 o 
   8   5   0      745.72      721.10     26.51 o 
   9   5   0      318.95      307.11     31.41 o 
  10   5   0       62.08       60.50     30.35 o 
  11   5   0      163.81      136.87     31.49 o 
  12   5   0       39.81       44.86     28.70 o 
  13   5   0       90.17      108.63     57.44 o 
   0   6   0     1476.49     1541.40     41.75 o 
   1   6   0       98.05      102.67      9.88 o 
   2   6   0      272.58      312.02     22.96 o 
   3   6   0       77.51       82.19     10.24 o 
   4   6   0      253.90      255.45     15.42 o 
   5   6   0       48.86       66.79     12.14 o 
   6   6   0      573.48      541.39     26.27 o 
   7   6   0      180.44      163.47     20.87 o 
   8   6   0      231.61      218.70     19.97 o 
   9   6   0       39.54       24.17     19.40 o 
  10   6   0       25.19        9.69     24.32 o 
  11   6   0       13.34       16.11     22.71 o 
  12   6   0        1.38      -31.10     26.08 o 
   1   7   0      258.56      263.25     14.55 o 
   2   7   0      521.65      481.63     25.52 o 
   3   7   0      175.75      195.44     17.65 o 
   4   7   0      475.66      478.60     27.09 o 
   5   7   0      185.09      183.13     18.66 o 
   6   7   0      423.60      441.25     25.22 o 
   7   7   0      259.85      246.21     29.49 o 
   8   7   0       39.76       51.19     16.17 o 
   9   7   0       13.33       54.55     21.20 o 
  10   7   0        4.72      -10.55     35.91 o 
  11   7   0      245.99      264.07     38.12 o 
  12   7   0      128.49       96.95     38.59 o 
   0   8   0      792.46      779.93     48.24 o 
   1   8   0      258.50      248.38     21.66 o 
   2   8   0      150.90      141.53     18.31 o 
   3   8   0       43.49       54.63     14.74 o 
   4   8   0      194.16      177.55     18.37 o 
   5   8   0        1.81       -4.25     15.29 o 
   6   8   0      393.28      444.13     26.19 o 
   7   8   0      217.54      227.07     25.10 o 
   8   8   0       34.97       61.07     17.47 o 
   9   8   0       11.84       14.39     19.79 o 
  10   8   0       37.70       15.83     40.90 o 
  11   8   0       55.38       34.04     30.83 o 
   1   9   0      101.88       85.02     17.62 o 
   2   9   0      460.26      395.99     27.10 o 
   3   9   0       56.84       40.40     16.53 o 
   4   9   0      346.06      310.39     25.57 o 
   5   9   0      144.38      176.29     22.01 o 
   6   9   0       87.69      110.46     18.28 o 
   7   9   0      239.26      272.67     26.55 o 
   8   9   0      162.44      207.87     48.00 o 
   9   9   0       72.30      109.87     25.25 o 
  10   9   0      204.60      203.59     36.09 o 
   0  10   0      148.95       85.03     45.13 o 
   1  10   0       44.68       37.22     20.22 o 
   2  10   0      404.22      358.32     33.08 o 
   3  10   0      563.50      518.38     62.48 o 
   4  10   0       58.66       87.58     22.95 o 
   5  10   0       19.22       25.95     21.21 o 
   6  10   0       57.96       60.24     36.83 o 
   7  10   0       85.67       94.73     31.30 o 
   8  10   0       59.73      -43.29     41.83 o 
   1  11   0      129.14       94.48     34.38 o 
   2  11   0      152.37      126.01     41.17 o 
   3  11   0      432.55      495.10     75.92 o 
   4  11   0      184.73      224.18     41.19 o 
   5  11   0       60.56       50.48     33.39 o 
   6  11   0        0.11      -14.15     26.10 o 
   7  11   0      104.83       73.45     51.58 o 
   0  12   0        2.30      -35.39     36.22 o 
   1  12   0       33.26       85.04     37.17 o 
   2  12   0        4.70       17.43     31.91 o 
   3  12   0        4.38       -0.98     40.79 o 
   4  12   0        9.54      -20.00     28.94 o 
 -14   0   1      196.03      231.74     45.50 o 
 -13   0   1      118.30      149.05     64.80 o 
 -12   0   1       36.75       -2.11     29.23 o 
 -11   0   1       69.83       59.50     29.95 o 
 -10   0   1      649.36      708.43     54.30 o 
  -9   0   1     1928.29     2115.23     83.01 o 
  -8   0   1        7.20       16.26     22.81 o 
  -7   0   1     1494.24     1601.18     47.40 o 
  -6   0   1       38.71       48.63      8.95 o 
  -5   0   1      653.01      720.95     52.82 o 
  -4   0   1     1813.51     1829.95     40.07 o 
  -3   0   1      333.75      326.89     11.81 o 
  -2   0   1      588.95      597.42     19.79 o 
   1   0   1        4.28        3.58      1.43 o 
   2   0   1    10457.82     9807.19    171.05 o 
   3   0   1      780.06      715.58     21.01 o 
   4   0   1       69.65       64.65      9.04 o 
   5   0   1       54.58       45.30      8.60 o 
   6   0   1      173.74      174.31     14.50 o 
   7   0   1      813.81      868.40     30.47 o 
   8   0   1     1317.82     1451.90     46.09 o 
   9   0   1     2517.19     2685.26    134.37 o 
  10   0   1      128.17      160.39     32.63 o 
  11   0   1       76.97       68.37     29.16 o 
  12   0   1        3.19       -4.49     27.62 o 
  13   0   1      174.54      130.31     61.70 o 
  14   0   1        7.06       -8.31     33.11 o 
 -14   1   1        4.48      -33.42     22.28 o 
 -13   1   1       46.55       33.87     23.84 o 
 -12   1   1      110.24      144.08     37.81 o 
 -11   1   1      439.41      472.08     39.85 o 
 -10   1   1     1931.99     1921.99     61.96 o 
  -9   1   1     7046.31     7262.80    136.72 o 
  -8   1   1     1068.92     1163.67     33.79 o 
  -7   1   1      133.71      122.51      9.80 o 
  -6   1   1      288.64      299.33     11.48 o 
  -5   1   1       12.72        2.07      8.40 o 
  -4   1   1     1134.39     1164.54     21.10 o 
  -3   1   1       31.05       31.83      5.60 o 
  -2   1   1     1578.73     1537.83     22.75 o 
  -1   1   1     7862.98     7606.83    112.65 o 
   0   1   1     3667.30     2266.26    139.03 o 
   1   1   1      300.28      266.72      8.55 o 
   2   1   1     1063.90     1028.71     22.72 o 
   3   1   1     1145.59     1051.74     28.23 o 
   4   1   1      686.03      691.21     20.74 o 
   5   1   1     1483.46     1531.12     27.47 o 
   6   1   1       26.62       20.60      6.73 o 
   7   1   1     1019.42     1014.36     23.78 o 
   8   1   1      172.89      188.46     12.58 o 
   9   1   1      160.47      190.58     23.60 o 
  10   1   1      480.86      542.95     34.31 o 
  11   1   1       96.22      117.10     23.22 o 
  12   1   1       97.52       71.70     24.02 o 
  13   1   1       14.04      -11.28     20.59 o 
  14   1   1       26.94       58.11     26.46 o 
 -14   2   1       94.70       97.03     29.43 o 
 -13   2   1       60.74       65.88     25.57 o 
 -12   2   1       49.39       61.11     22.85 o 
 -11   2   1      104.50       81.69     23.22 o 
 -10   2   1      243.71      204.36     25.62 o 
  -9   2   1     1437.17     1460.42     48.48 o 
  -8   2   1      701.97      716.70     26.58 o 
  -7   2   1       17.66       19.21      7.48 o 
  -6   2   1      728.11      702.71     23.56 o 
  -5   2   1      689.46      673.18     17.38 o 
  -4   2   1      248.35      219.99     19.79 o 
  -3   2   1     3019.54     3086.87     61.75 o 
  -2   2   1      600.75      579.13     13.82 o 
  -1   2   1    26965.79    26391.71    319.54 o 
   0   2   1    34179.66    33471.84    405.32 o 
   1   2   1     2518.50     2321.87     35.97 o 
   2   2   1      926.85      918.34     17.80 o 
   3   2   1     3499.49     3509.57     95.78 o 
   4   2   1      355.25      347.81     13.26 o 
   5   2   1     1734.80     1826.93     37.02 o 
   6   2   1       16.82       13.79      8.56 o 
   7   2   1      309.59      333.08     15.53 o 
   8   2   1      111.46      128.68     12.19 o 
   9   2   1      735.68      734.36     41.35 o 
  10   2   1      316.41      322.03     27.88 o 
  11   2   1       19.04       18.51     19.56 o 
  12   2   1       82.21       66.78     23.07 o 
  13   2   1       18.85       28.12     22.42 o 
  14   2   1       68.90       75.64     26.97 o 
 -14   3   1      157.21      173.56     32.59 o 
 -13   3   1      156.86      159.97     28.59 o 
 -12   3   1      212.04      221.17     29.76 o 
 -11   3   1       73.59       38.70     22.05 o 
 -10   3   1      322.39      330.13     31.58 o 
  -9   3   1      106.59       82.00     20.88 o 
  -8   3   1      839.14      865.62     25.16 o 
  -7   3   1       10.69       13.84      9.15 o 
  -6   3   1      769.64      850.96     23.64 o 
  -5   3   1      163.43      189.12     22.87 o 
  -4   3   1      164.52      165.88     12.41 o 
  -3   3   1      346.90      339.62     12.33 o 
  -2   3   1      526.17      526.16     13.54 o 
  -1   3   1     5831.19     6012.45     85.84 o 
   0   3   1     2395.58     2458.48     35.65 o 
   1   3   1      262.01      275.59     10.71 o 
   2   3   1      298.42      300.30     11.11 o 
   3   3   1     2154.86     2266.79     35.73 o 
   4   3   1      365.01      389.64     16.16 o 
   5   3   1      555.45      586.93     19.23 o 
   6   3   1      203.45      218.34     13.31 o 
   7   3   1      485.00      448.77     18.60 o 
   8   3   1      114.27      103.71     15.78 o 
   9   3   1       52.35       47.85     15.96 o 
  10   3   1      227.24      238.13     25.78 o 
  11   3   1       37.24       28.24     19.74 o 
  12   3   1      144.44      163.11     26.79 o 
  13   3   1       50.01       -1.14     22.37 o 
  14   3   1      117.03       89.81     28.97 o 
 -14   4   1        3.59      -34.43     29.60 o 
 -13   4   1        6.50      -26.59     27.37 o 
 -12   4   1       15.80       35.13     22.59 o 
 -11   4   1       61.09       48.05     22.60 o 
 -10   4   1      183.32      188.82     24.68 o 
  -9   4   1        8.90       -2.42     13.90 o 
  -8   4   1       41.93       20.68     11.63 o 
  -7   4   1       28.77       25.39     11.09 o 
  -6   4   1       86.14       68.25     12.75 o 
  -5   4   1      158.76      163.32     13.16 o 
  -4   4   1      175.28      206.03     11.92 o 
  -3   4   1      294.55      324.45     13.02 o 
  -2   4   1      110.29      132.96      8.18 o 
  -1   4   1     3694.23     3711.79     57.05 o 
   0   4   1     1348.06     1476.44     25.57 o 
   1   4   1     1313.72     1374.90     24.50 o 
   2   4   1     1066.70     1047.43     21.46 o 
   3   4   1        6.93       11.45      6.83 o 
   4   4   1       76.44       65.68      8.95 o 
   5   4   1     1180.05     1160.94     29.58 o 
   6   4   1       73.09       64.24     12.21 o 
   7   4   1      101.21       80.51     13.42 o 
   8   4   1      481.54      499.66     22.47 o 
   9   4   1      148.65      160.65     19.68 o 
  10   4   1       84.67       62.27     20.05 o 
  11   4   1      158.35      124.61     31.52 o 
  12   4   1       34.51        4.27     20.16 o 
  13   4   1        1.93      -22.94     21.32 o 
 -13   5   1      162.28      101.54     34.19 o 
 -12   5   1      104.20       38.25     67.02 o 
 -11   5   1       42.25        0.26     24.90 o 
 -10   5   1       99.37       97.20     28.07 o 
  -9   5   1      308.53      346.79     28.46 o 
  -8   5   1      167.43      165.49     26.34 o 
  -7   5   1       41.47       42.68     12.78 o 
  -6   5   1      369.11      377.97     20.48 o 
  -5   5   1      166.90      146.18     12.86 o 
  -4   5   1      171.68      177.00     15.35 o 
  -3   5   1      532.33      510.20     16.63 o 
  -2   5   1      365.59      399.48     13.95 o 
  -1   5   1      400.91      339.86     12.68 o 
   0   5   1      462.19      473.84     15.21 o 
   1   5   1       33.03       48.04      7.77 o 
   2   5   1       10.39       17.22      6.96 o 
   3   5   1     1583.38     1635.24     31.07 o 
   4   5   1       34.20       20.60      8.94 o 
   5   5   1      233.81      242.98     15.22 o 
   6   5   1      693.69      694.63     23.72 o 
   7   5   1      780.32      819.36     36.31 o 
   8   5   1      683.15      646.23     26.19 o 
   9   5   1      200.05      189.84     21.88 o 
  10   5   1       41.49       47.07     20.59 o 
  11   5   1       38.58       61.16     28.00 o 
  12   5   1       69.47       77.35     29.16 o 
  13   5   1       63.20       44.00     32.28 o 
 -12   6   1        2.42      -14.50     26.97 o 
 -11   6   1        0.55      -22.08     23.79 o 
 -10   6   1      136.18      192.80     37.91 o 
  -9   6   1      198.45      205.06     30.80 o 
  -8   6   1      167.09      151.84     18.33 o 
  -7   6   1       80.56       91.51     20.15 o 
  -6   6   1      299.87      347.61     23.11 o 
  -5   6   1        5.85      -17.96     11.97 o 
  -4   6   1      287.33      298.06     16.36 o 
  -3   6   1       16.21        1.65      8.35 o 
  -2   6   1       13.40       16.69      7.20 o 
  -1   6   1       84.39       93.76      9.32 o 
   0   6   1      308.18      340.63     14.51 o 
   1   6   1      125.93      135.93     10.76 o 
   2   6   1      377.97      403.42     19.30 o 
   3   6   1       19.02       30.47      9.34 o 
   4   6   1       52.03       48.86     10.92 o 
   5   6   1        2.03        7.63     10.58 o 
   6   6   1      160.79      159.09     17.73 o 
   7   6   1      162.42      165.38     21.20 o 
   8   6   1      509.29      489.42     36.13 o 
   9   6   1       88.64       64.10     20.12 o 
  10   6   1      116.78       60.70     33.84 o 
  11   6   1      116.11       58.43     34.24 o 
  12   6   1       85.07       54.61     34.79 o 
 -12   7   1       48.14       -3.32     49.79 o 
 -11   7   1       18.66        8.32     26.57 o 
 -10   7   1       59.81       32.90     26.27 o 
  -9   7   1      160.43      169.01     25.03 o 
  -8   7   1       23.72       40.03     15.95 o 
  -7   7   1      129.21      122.42     20.16 o 
  -6   7   1       36.56       36.53     14.77 o 
  -5   7   1      506.24      510.57     25.86 o 
  -4   7   1       46.55       61.31     16.54 o 
  -3   7   1      104.00      103.18     15.00 o 
  -2   7   1       85.64       45.69     14.41 o 
  -1   7   1      275.75      316.01     20.32 o 
   0   7   1      604.98      576.29     19.59 o 
   1   7   1      365.73      405.79     17.27 o 
   2   7   1        5.07       16.34     11.78 o 
   3   7   1      191.09      210.42     20.18 o 
   4   7   1      658.25      653.43     28.02 o 
   5   7   1       58.00       77.32     18.40 o 
   6   7   1      184.46      182.07     19.07 o 
   7   7   1      345.62      340.39     23.66 o 
   8   7   1      351.03      322.75     24.32 o 
   9   7   1       22.69       41.99     20.38 o 
  10   7   1       13.39        7.91     24.72 o 
  11   7   1       31.47       -3.80     26.62 o 
  12   7   1       16.93      -19.04     33.95 o 
 -11   8   1      120.08       88.13     32.46 o 
 -10   8   1       14.17       50.59     37.05 o 
  -9   8   1       33.40       18.17     30.06 o 
  -8   8   1       61.80       63.34     21.15 o 
  -7   8   1      143.01      168.63     22.73 o 
  -6   8   1       71.15       44.03     17.18 o 
  -5   8   1      238.02      236.61     27.46 o 
  -4   8   1      275.05      274.81     20.72 o 
  -3   8   1      999.79      955.56     32.37 o 
  -2   8   1       52.65       43.72     17.61 o 
  -1   8   1      787.78      724.74     39.78 o 
   0   8   1       93.92      114.41     19.27 o 
   1   8   1      313.03      290.94     23.03 o 
   2   8   1      525.98      576.31     29.98 o 
   3   8   1       62.28       86.81     15.11 o 
   4   8   1      178.76      181.73     18.19 o 
   5   8   1      191.83      171.83     18.92 o 
   6   8   1       46.26       58.04     16.37 o 
   7   8   1       17.96       26.25     18.53 o 
   8   8   1       62.65       45.38     19.48 o 
   9   8   1       10.53      -11.04     18.65 o 
  10   8   1       17.55       32.87     25.99 o 
  11   8   1      150.82      149.86     34.47 o 
 -10   9   1        0.87      -43.72     34.51 o 
  -9   9   1       18.68       73.13     62.09 o 
  -8   9   1       50.23       55.12     24.59 o 
  -7   9   1        1.77        3.15     17.33 o 
  -6   9   1       40.32       46.30     18.94 o 
  -5   9   1      269.25      267.65     22.43 o 
  -4   9   1       67.62       70.03     17.86 o 
  -3   9   1      147.31      154.38     20.19 o 
  -2   9   1      128.79      157.32     19.34 o 
  -1   9   1      149.80      179.90     20.43 o 
   0   9   1       21.58       12.76     14.41 o 
   1   9   1      154.61      169.30     19.98 o 
   2   9   1      231.49      230.47     21.94 o 
   3   9   1       20.19       31.96     14.96 o 
   4   9   1      592.61      571.66     32.19 o 
   5   9   1      172.34      149.11     21.58 o 
   6   9   1      260.12      284.72     37.77 o 
   7   9   1      152.00      159.62     26.18 o 
   8   9   1       61.43       14.35     19.17 o 
   9   9   1        8.38        9.28     21.10 o 
  10   9   1        3.10       -4.75     31.23 o 
  -8  10   1      496.36      514.02     54.47 o 
  -7  10   1      236.78      254.35     32.52 o 
  -6  10   1      160.53      211.86     63.36 o 
  -5  10   1      158.99      152.23     26.18 o 
  -4  10   1      111.24      125.84     25.46 o 
  -3  10   1       61.48       75.16     22.64 o 
  -2  10   1       90.51       71.98     22.54 o 
  -1  10   1      137.77      136.50     25.08 o 
   0  10   1       57.29       55.89     25.65 o 
   1  10   1       75.03       64.90     22.61 o 
   2  10   1       91.31       79.10     24.58 o 
   3  10   1      184.23      209.25     34.31 o 
   4  10   1        6.67      -18.14     18.72 o 
   5  10   1       19.18      -16.81     22.26 o 
   6  10   1      172.14      197.49     29.17 o 
   7  10   1       38.05       23.48     28.48 o 
   8  10   1       44.46       35.68     46.75 o 
  -7  11   1        7.41       11.93     28.88 o 
  -6  11   1        9.93       35.31     29.15 o 
  -5  11   1       69.93       25.43     32.32 o 
  -4  11   1       25.81       17.44     28.11 o 
  -3  11   1      373.78      265.04    104.77 o 
  -2  11   1      159.04      207.55     37.52 o 
  -1  11   1      105.12       74.55     32.11 o 
   0  11   1      134.68       81.86     32.04 o 
   1  11   1       45.66       54.67     31.06 o 
   2  11   1       62.30       81.63     36.72 o 
   3  11   1        3.82       13.13     24.97 o 
   4  11   1      241.63      236.88     42.61 o 
   5  11   1        1.76      -19.90     26.98 o 
   6  11   1       61.96       71.92     33.04 o 
   7  11   1       43.58       18.62     50.69 o 
  -4  12   1      169.15      176.14     40.44 o 
  -3  12   1       95.62       26.50     53.22 o 
  -2  12   1       14.57       31.10     32.47 o 
  -1  12   1        4.37      -10.15     28.98 o 
   0  12   1       50.92       17.83     33.43 o 
   1  12   1      100.31       67.49     50.73 o 
   2  12   1      145.96      194.70     44.12 o 
   3  12   1      263.31      267.62     80.43 o 
   4  12   1        5.94      -42.40     28.27 o 
 -14   0   2        2.67       -0.62     34.07 o 
 -13   0   2       95.11       69.84     87.33 o 
 -12   0   2      192.33      206.44     40.30 o 
 -11   0   2        0.62       -8.45     25.65 o 
 -10   0   2      374.18      359.74     79.27 o 
  -9   0   2     2171.28     2175.87     84.84 o 
  -8   0   2       41.53       44.98     24.12 o 
  -7   0   2      537.99      577.50     25.51 o 
  -6   0   2     1067.14     1146.61     34.01 o 
  -5   0   2      491.32      552.16     18.28 o 
  -4   0   2      866.17      894.69     39.04 o 
  -3   0   2     2303.44     2223.08     69.57 o 
  -2   0   2      244.37      265.23     26.05 o 
  -1   0   2        0.16        5.12      4.93 o 
   1   0   2       42.66       41.93      3.93 o 
   2   0   2      356.23      355.53     14.82 o 
   3   0   2      649.56      594.41     24.91 o 
   4   0   2      442.40      395.97     16.84 o 
   5   0   2       69.83      118.13     19.09 o 
   6   0   2       42.14       35.66     10.52 o 
   7   0   2      363.90      389.45     21.07 o 
   8   0   2     1369.18     1410.03     43.90 o 
   9   0   2     2749.02     2699.06     95.34 o 
  10   0   2      353.41      341.11     41.34 o 
  11   0   2        5.29       -9.00     24.77 o 
  12   0   2       15.41       20.71     36.66 o 
  13   0   2        5.95       62.76     33.98 o 
  14   0   2       14.20       -1.11     36.42 o 
 -14   1   2       19.26       20.71     26.47 o 
 -13   1   2       99.00       85.31     25.77 o 
 -12   1   2       41.05       36.41     20.84 o 
 -11   1   2      440.90      490.58     48.28 o 
 -10   1   2      572.10      597.05     35.92 o 
  -9   1   2       31.28       44.50     19.11 o 
  -8   1   2       38.78       62.11     17.61 o 
  -7   1   2        6.80       -0.80      5.11 o 
  -6   1   2      139.76      161.63      8.38 o 
  -5   1   2      206.91      193.12      8.41 o 
  -4   1   2      886.10      916.57     17.60 o 
  -3   1   2     1039.81     1089.38     19.28 o 
  -2   1   2     6551.12     6296.64     79.32 o 
  -1   1   2     2527.57     2431.36     35.33 o 
   0   1   2     7705.04     7168.45    108.35 o 
   1   1   2      130.43      129.63      5.11 o 
   2   1   2       89.73       81.62      6.25 o 
   3   1   2      126.30      111.83      7.39 o 
   4   1   2       96.19      111.84      8.33 o 
   5   1   2      967.07      973.98     22.53 o 
   6   1   2      368.24      364.15     13.91 o 
   7   1   2       87.44       94.64      9.57 o 
   8   1   2      113.88      125.01     11.72 o 
   9   1   2     1174.46     1245.73     51.60 o 
  10   1   2      128.67      115.98     22.07 o 
  11   1   2      288.79      275.28     28.52 o 
  12   1   2      174.33      172.67     27.01 o 
  13   1   2        3.37      -28.86     20.84 o 
  14   1   2        2.41      -34.20     22.80 o 
 -14   2   2       36.49       25.67     25.97 o 
 -13   2   2       52.68       76.77     36.28 o 
 -12   2   2        3.43      -18.69     19.29 o 
 -11   2   2       22.07       17.28     20.26 o 
 -10   2   2      314.76      304.95     28.21 o 
  -9   2   2      448.42      437.85     30.66 o 
  -8   2   2      284.83      284.73     18.59 o 
  -7   2   2      497.64      487.99     16.32 o 
  -6   2   2      248.66      296.98     12.86 o 
  -5   2   2      707.79      742.19     23.48 o 
  -4   2   2      100.27      102.33      8.09 o 
  -3   2   2     2143.34     2045.52     67.97 o 
  -2   2   2     1005.92     1013.79     21.38 o 
  -1   2   2      466.41      471.90     14.94 o 
   0   2   2    21883.65    21305.25    281.15 o 
   1   2   2     4196.19     3967.36     64.16 o 
   2   2   2      532.65      523.21     17.88 o 
   3   2   2       22.32       23.85      5.51 o 
   4   2   2      457.15      445.32     15.08 o 
   5   2   2     1811.29     1757.17     31.82 o 
   6   2   2       13.82       12.39      8.40 o 
   7   2   2      286.95      311.01     16.43 o 
   8   2   2      506.39      509.79     19.23 o 
   9   2   2      960.72      958.60     37.41 o 
  10   2   2      969.64      993.19     44.38 o 
  11   2   2      164.98      187.96     26.39 o 
  12   2   2      123.27      104.76     25.28 o 
  13   2   2       27.81       19.27     23.32 o 
  14   2   2        4.46      -35.83     23.89 o 
 -14   3   2       16.33      -33.57     25.55 o 
 -13   3   2        2.80       -9.90     22.42 o 
 -12   3   2      118.69      136.92     26.13 o 
 -11   3   2      185.24      186.15     26.53 o 
 -10   3   2      289.13      273.51     31.16 o 
  -9   3   2      423.15      415.93     31.00 o 
  -8   3   2       60.62       29.01     13.79 o 
  -7   3   2       67.99       58.36     10.40 o 
  -6   3   2      129.75      117.30     11.10 o 
  -5   3   2      405.61      416.32     23.81 o 
  -4   3   2      348.10      367.44     15.81 o 
  -3   3   2      900.34      913.58     19.25 o 
  -2   3   2      111.77      129.97      7.41 o 
  -1   3   2    11415.31    10845.72    364.72 o 
   0   3   2     1919.37     1964.11     29.88 o 
   1   3   2      502.57      475.74     13.05 o 
   2   3   2      198.22      201.06      9.44 o 
   3   3   2     2838.07     2897.73     43.55 o 
   4   3   2      147.73      160.72     12.11 o 
   5   3   2      307.50      295.08     15.25 o 
   6   3   2      235.90      261.78     14.42 o 
   7   3   2      298.27      311.70     16.66 o 
   8   3   2      385.32      370.61     20.26 o 
   9   3   2       24.20       32.86     14.55 o 
  10   3   2      459.14      488.42     48.93 o 
  11   3   2       15.83       14.93     35.58 o 
  12   3   2       35.41       25.76     21.50 o 
  13   3   2        1.82      -30.62     20.82 o 
  14   3   2       30.65       53.05     27.61 o 
 -14   4   2       15.68      -51.13     40.35 o 
 -13   4   2        5.66      -13.04     31.87 o 
 -12   4   2       53.11       43.71     23.71 o 
 -11   4   2       59.78      111.49     25.08 o 
 -10   4   2      416.56      464.15     33.62 o 
  -9   4   2      371.66      364.24     29.08 o 
  -8   4   2      222.92      220.02     19.58 o 
  -7   4   2       88.86       91.99     13.51 o 
  -6   4   2      304.46      289.63     16.96 o 
  -5   4   2       41.69       27.68      8.91 o 
  -4   4   2      752.93      697.64     19.13 o 
  -3   4   2       32.81       33.33      7.16 o 
  -2   4   2      576.51      558.46     15.18 o 
  -1   4   2     1542.33     1560.90     28.12 o 
   0   4   2     2735.63     3023.33     44.06 o 
   1   4   2      998.06     1038.39     20.71 o 
   2   4   2      455.98      459.89     18.18 o 
   3   4   2     1654.43     1702.43     30.79 o 
   4   4   2     1562.76     1650.62     31.16 o 
   5   4   2      223.75      249.79     14.07 o 
   6   4   2      667.51      689.10     22.09 o 
   7   4   2        4.23       13.71     10.29 o 
   8   4   2      108.37      140.61     14.99 o 
   9   4   2      204.60      195.78     24.33 o 
  10   4   2      478.15      426.61     39.04 o 
  11   4   2        0.84        1.87     19.59 o 
  12   4   2        9.32      -12.17     19.41 o 
  13   4   2       30.79      -21.34     26.05 o 
 -13   5   2       84.92       61.23     34.00 o 
 -12   5   2      121.51      123.68     33.45 o 
 -11   5   2      192.66      167.06     39.89 o 
 -10   5   2      193.54       63.65     70.79 o 
  -9   5   2      247.71      225.63     29.49 o 
  -8   5   2      410.32      418.69     27.23 o 
  -7   5   2      599.76      580.05     27.09 o 
  -6   5   2      282.41      287.34     17.36 o 
  -5   5   2        1.59       -1.55      9.44 o 
  -4   5   2      711.79      731.14     21.04 o 
  -3   5   2      210.96      196.82     11.52 o 
  -2   5   2       64.75       64.57      9.98 o 
  -1   5   2     3035.45     3053.42     49.85 o 
   0   5   2     1016.05     1067.34     22.19 o 
   1   5   2      851.56      860.88     26.59 o 
   2   5   2      306.30      349.85     15.36 o 
   3   5   2     1701.22     1741.93     32.66 o 
   4   5   2      682.26      667.72     20.75 o 
   5   5   2      420.37      427.19     20.85 o 
   6   5   2      138.04      139.37     14.33 o 
   7   5   2      180.11      205.26     18.04 o 
   8   5   2      294.48      278.64     19.11 o 
   9   5   2      163.08      178.85     21.57 o 
  10   5   2      181.42      207.77     26.13 o 
  11   5   2      114.17      150.99     26.70 o 
  12   5   2       11.92      -25.12     25.82 o 
  13   5   2       31.80       -1.60     28.45 o 
 -13   6   2       30.00      -34.08     26.54 o 
 -12   6   2       23.45       28.19     32.70 o 
 -11   6   2      157.11      141.14     31.46 o 
 -10   6   2      190.96      100.19     75.90 o 
  -9   6   2      213.98      229.47     34.86 o 
  -8   6   2       87.77       93.89     20.78 o 
  -7   6   2      400.07      414.08     24.11 o 
  -6   6   2      374.22      359.22     37.28 o 
  -5   6   2       26.37       23.96     13.47 o 
  -4   6   2      267.94      268.14     20.48 o 
  -3   6   2        6.25       15.47     11.00 o 
  -2   6   2      111.30      108.87     12.60 o 
  -1   6   2        6.26       14.44      7.02 o 
   0   6   2      209.16      241.16     12.60 o 
   1   6   2      449.08      496.06     17.29 o 
   2   6   2       20.20       18.67      8.31 o 
   3   6   2      100.16      108.74     11.59 o 
   4   6   2      154.09      161.01     13.93 o 
   5   6   2       76.06       98.21     13.35 o 
   6   6   2      115.60      103.42     13.98 o 
   7   6   2       60.59       51.23     13.48 o 
   8   6   2      187.77      202.90     20.09 o 
   9   6   2       44.33       25.89     19.02 o 
  10   6   2      103.98       67.59     27.09 o 
  11   6   2      407.19      231.14    114.18 o 
  12   6   2       11.84      -31.19     25.52 o 
 -12   7   2       38.82       11.84     33.10 o 
 -11   7   2        6.95       41.98     27.82 o 
 -10   7   2      105.61      102.05     29.68 o 
  -9   7   2      121.55      147.87     29.38 o 
  -8   7   2       73.73       59.49     23.30 o 
  -7   7   2      216.84      186.49     19.59 o 
  -6   7   2      188.27      151.94     17.95 o 
  -5   7   2       21.99       33.43     15.45 o 
  -4   7   2      143.02      133.36     16.88 o 
  -3   7   2      226.68      226.92     18.00 o 
  -2   7   2       34.11       31.22     11.70 o 
  -1   7   2       31.94       26.47     12.04 o 
   0   7   2      270.79      286.01     17.49 o 
   1   7   2      180.43      185.30     13.50 o 
   2   7   2      406.97      438.58     18.53 o 
   3   7   2      644.32      666.54     27.21 o 
   4   7   2      585.03      548.24     26.11 o 
   5   7   2       28.81       16.25     15.40 o 
   6   7   2      446.33      440.16     28.92 o 
   7   7   2      152.58      183.04     19.72 o 
   8   7   2      235.62      220.51     24.39 o 
   9   7   2       48.75       21.29     23.00 o 
  10   7   2       74.08       50.04     26.83 o 
  11   7   2      135.28      115.63     31.49 o 
  12   7   2       33.84       54.27     33.53 o 
 -11   8   2        9.05       10.51     28.90 o 
 -10   8   2      131.18      136.59     31.32 o 
  -9   8   2      185.95      159.71     32.34 o 
  -8   8   2      103.25      135.26     23.83 o 
  -7   8   2       31.49       60.15     19.08 o 
  -6   8   2       27.38       33.37     16.56 o 
  -5   8   2       72.52       62.66     15.56 o 
  -4   8   2      116.96      125.60     16.84 o 
  -3   8   2       22.60       30.54     13.79 o 
  -2   8   2       78.14      100.47     22.17 o 
  -1   8   2      111.61      121.68     15.97 o 
   0   8   2       53.69       43.73     15.78 o 
   1   8   2      256.48      229.05     21.27 o 
   2   8   2      332.02      334.38     24.54 o 
   3   8   2      253.02      276.34     22.67 o 
   4   8   2       31.40       32.47     15.10 o 
   5   8   2       66.54       68.44     15.73 o 
   6   8   2       36.30       10.48     14.12 o 
   7   8   2       56.70       25.16     16.29 o 
   8   8   2       19.54      -22.92     17.75 o 
   9   8   2       95.10      123.24     23.86 o 
  10   8   2       34.14       43.23     26.80 o 
  11   8   2      194.70      165.41     34.75 o 
 -10   9   2       22.03       26.75     54.58 o 
  -9   9   2       36.39       63.22     50.36 o 
  -8   9   2       63.44       91.30     26.78 o 
  -7   9   2      148.86      153.06     26.20 o 
  -6   9   2       91.93       87.20     18.15 o 
  -5   9   2      395.74      407.94     25.89 o 
  -4   9   2      514.26      557.28     31.40 o 
  -3   9   2      271.30      278.64     23.77 o 
  -2   9   2      139.73      138.04     27.14 o 
  -1   9   2       72.49       91.70     20.84 o 
   0   9   2        5.31       40.39     15.14 o 
   1   9   2       27.60       34.92     16.02 o 
   2   9   2     1349.66     1308.30     50.38 o 
   3   9   2      555.41      552.41     35.42 o 
   4   9   2       49.51       34.83     16.54 o 
   5   9   2       12.39        4.28     16.09 o 
   6   9   2       50.79       28.98     16.99 o 
   7   9   2       24.87       14.26     16.41 o 
   8   9   2        5.34        5.51     18.68 o 
   9   9   2       32.63       24.99     25.02 o 
  10   9   2       12.85       21.27     39.22 o 
  -8  10   2       18.81       12.27     30.65 o 
  -7  10   2        0.94       16.29     21.52 o 
  -6  10   2       86.84       71.84     24.05 o 
  -5  10   2      100.15       95.39     24.12 o 
  -4  10   2       12.12       33.17     21.03 o 
  -3  10   2      648.90      807.74     70.68 o 
  -2  10   2       25.56       22.35     19.63 o 
  -1  10   2      158.13       99.29     23.52 o 
   0  10   2        2.81        2.32     19.11 o 
   1  10   2      236.19      207.58     27.71 o 
   2  10   2      145.16      172.13     26.87 o 
   3  10   2       33.32       39.19     19.42 o 
   4  10   2        4.74        0.41     19.98 o 
   5  10   2      237.68      257.54     30.97 o 
   6  10   2       60.50       51.21     22.61 o 
   7  10   2        5.40       21.81     27.98 o 
   8  10   2        6.74        4.72     42.22 o 
  -7  11   2      159.72      184.84     38.57 o 
  -6  11   2       68.50       52.52     42.85 o 
  -5  11   2       76.99       62.43     31.15 o 
  -4  11   2       26.54        6.49     26.57 o 
  -3  11   2       50.51       59.50     30.90 o 
  -2  11   2      182.93      219.68     55.87 o 
  -1  11   2      159.53      155.52     36.31 o 
   0  11   2       22.72       16.62     28.57 o 
   1  11   2       91.65       88.22     42.39 o 
   2  11   2      257.41      247.88     43.62 o 
   3  11   2       86.02       68.92     30.40 o 
   4  11   2       37.32       54.60     30.32 o 
   5  11   2       14.21       31.04     29.00 o 
   6  11   2       49.77       26.85     28.67 o 
   7  11   2       10.82       -0.18     30.25 o 
  -4  12   2       23.62       51.11     34.57 o 
  -3  12   2       27.10       24.01     24.09 o 
  -2  12   2       10.25       -1.37     47.87 o 
  -1  12   2      297.92      423.33     57.02 o 
   0  12   2       38.68       43.07     33.11 o 
   1  12   2       58.85       26.82     43.63 o 
   2  12   2      101.89      125.95     40.37 o 
   3  12   2       49.20      122.30     38.81 o 
   4  12   2       34.12       84.40     36.10 o 
 -14   0   3      147.50      169.24     47.61 o 
 -13   0   3       45.96       63.43     36.96 o 
 -12   0   3        6.44       16.45     28.69 o 
 -11   0   3       47.31       45.24     27.63 o 
 -10   0   3       12.06        9.73     42.39 o 
  -9   0   3      164.54      165.46     33.66 o 
  -8   0   3      494.38      450.45     39.45 o 
  -7   0   3      484.05      471.36     35.94 o 
  -6   0   3      553.42      506.71     34.20 o 
  -5   0   3      962.17      924.91     39.70 o 
  -4   0   3       77.16       95.52     15.68 o 
  -3   0   3      773.49      822.95     33.19 o 
  -2   0   3     4317.36     4108.94     74.71 o 
  -1   0   3     3406.53     3249.87     71.11 o 
   1   0   3      201.41      185.84      8.49 o 
   2   0   3       35.86       27.71      6.88 o 
   3   0   3       15.81        8.10      4.70 o 
   4   0   3       11.72       18.30      7.45 o 
   5   0   3     1280.18     1376.98     36.76 o 
   6   0   3        2.95        6.77      8.16 o 
   7   0   3       68.63       52.54     12.14 o 
   8   0   3        2.20       10.48     11.58 o 
   9   0   3       21.85       15.55     50.54 o 
  10   0   3     1050.62     1196.63     64.93 o 
  11   0   3       10.54      -12.76     23.92 o 
  12   0   3        3.42        0.63     29.47 o 
  13   0   3        0.24      -28.69     29.61 o 
  14   0   3       98.35      111.83     41.11 o 
 -14   1   3        9.46      -34.88     23.26 o 
 -13   1   3       10.98      -13.05     22.32 o 
 -12   1   3      313.69      328.90     32.13 o 
 -11   1   3      218.00      233.89     27.72 o 
 -10   1   3      784.25      792.03     40.15 o 
  -9   1   3     1834.73     1811.72     79.86 o 
  -8   1   3      333.62      346.25     33.40 o 
  -7   1   3      234.73      216.69     16.38 o 
  -6   1   3       17.04       24.47      8.05 o 
  -5   1   3      451.50      427.71     14.87 o 
  -4   1   3      362.66      399.04     10.73 o 
  -3   1   3     1065.64     1060.49     18.63 o 
  -2   1   3     7784.50     7552.78     94.59 o 
  -1   1   3    36756.00    35330.02    451.87 o 
   0   1   3      832.78      735.41     54.46 o 
   1   1   3     1384.89     1289.44     19.67 o 
   2   1   3     1870.03     1702.59     28.76 o 
   3   1   3       88.87       88.50      7.07 o 
   4   1   3     1032.72      995.10     21.86 o 
   5   1   3     3373.20     3409.92     55.41 o 
   6   1   3       19.15       22.53      6.50 o 
   7   1   3      215.58      232.68     13.30 o 
   8   1   3     1011.33     1034.59     26.37 o 
   9   1   3     1152.78     1129.27     34.57 o 
  10   1   3      103.62       90.29     20.67 o 
  11   1   3       94.18       83.19     21.92 o 
  12   1   3       22.94       26.94     20.45 o 
  13   1   3       46.37       44.59     23.86 o 
  14   1   3      131.26      210.03     32.93 o 
 -14   2   3       87.67       50.16     34.39 o 
 -13   2   3       17.65        9.09     23.84 o 
 -12   2   3       86.12       92.51     24.54 o 
 -11   2   3      130.96      110.63     23.38 o 
 -10   2   3      235.38      212.81     26.12 o 
  -9   2   3      839.25      754.08     37.96 o 
  -8   2   3      780.38      775.33     34.56 o 
  -7   2   3      142.80      134.39     13.82 o 
  -6   2   3      297.60      306.83     12.63 o 
  -5   2   3      247.09      246.80     13.58 o 
  -4   2   3     2251.24     2317.19     35.94 o 
  -3   2   3      496.75      518.61     13.68 o 
  -2   2   3     7201.84     7147.24     99.06 o 
  -1   2   3     3539.59     3405.39     50.78 o 
   0   2   3    13487.04    12246.21    340.30 o 
   1   2   3      725.80      695.02     28.39 o 
   2   2   3     1869.37     1845.26     33.44 o 
   3   2   3      492.73      474.84     13.47 o 
   4   2   3      793.10      781.19     20.15 o 
   5   2   3      140.84      155.87     11.43 o 
   6   2   3      249.97      286.66     14.82 o 
   7   2   3      132.86      122.46     11.56 o 
   8   2   3     1125.53     1113.23     30.50 o 
   9   2   3      755.63      701.63     33.35 o 
  10   2   3      170.41      174.64     23.83 o 
  11   2   3       36.35       35.89     20.24 o 
  12   2   3       17.66       -0.11     20.71 o 
  13   2   3       85.40       66.27     25.02 o 
  14   2   3      119.99      110.74     29.83 o 
 -14   3   3       12.87        0.28     26.22 o 
 -13   3   3        5.92      -32.81     21.88 o 
 -12   3   3       24.04       22.50     21.43 o 
 -11   3   3        2.67      -25.62     19.84 o 
 -10   3   3      807.93      839.30     41.72 o 
  -9   3   3      838.69      865.72     40.31 o 
  -8   3   3       63.68       70.41     15.03 o 
  -7   3   3       23.73       22.30      9.54 o 
  -6   3   3      125.89      119.39     14.93 o 
  -5   3   3      180.47      202.21     11.93 o 
  -4   3   3      377.01      387.56     16.49 o 
  -3   3   3      482.43      493.32     16.59 o 
  -2   3   3     2012.00     1953.31     35.37 o 
  -1   3   3      352.46      370.64     13.18 o 
   0   3   3     3066.47     3073.08     43.00 o 
   1   3   3      419.00      435.04     12.56 o 
   2   3   3     1185.23     1187.31     30.58 o 
   3   3   3       56.50       64.68      9.21 o 
   4   3   3      630.80      690.95     20.39 o 
   5   3   3     1394.51     1442.07     30.83 o 
   6   3   3        7.11       -1.46      6.53 o 
   7   3   3       98.67      115.30     16.97 o 
   8   3   3      851.37      810.76     25.90 o 
   9   3   3       44.98       52.42     14.94 o 
  10   3   3      364.23      375.37     37.83 o 
  11   3   3       22.19       -1.72     15.23 o 
  12   3   3       13.50      -24.47     19.90 o 
  13   3   3       39.50       45.83     26.86 o 
  14   3   3       77.28       88.71     27.98 o 
 -14   4   3       17.24      -34.45     29.51 o 
 -13   4   3       45.71       27.17     54.92 o 
 -12   4   3       15.68       18.84     22.33 o 
 -11   4   3      199.18      245.37     29.59 o 
 -10   4   3       23.73       50.73     19.94 o 
  -9   4   3       21.70       10.06     23.05 o 
  -8   4   3      957.56      941.42     32.22 o 
  -7   4   3       12.65       16.91     10.98 o 
  -6   4   3       19.66       13.25      8.12 o 
  -5   4   3       16.52        9.17      8.05 o 
  -4   4   3     1123.45     1125.48     26.62 o 
  -3   4   3      382.25      387.26     13.64 o 
  -2   4   3     1940.80     2007.20     37.42 o 
  -1   4   3     3414.07     3511.66     62.73 o 
   0   4   3     4043.21     4312.91     66.20 o 
   1   4   3     2969.42     3028.86     44.65 o 
   2   4   3     1017.59     1026.98     23.41 o 
   3   4   3      902.65      893.73     21.01 o 
   4   4   3      530.56      518.54     25.57 o 
   5   4   3      372.81      356.64     16.47 o 
   6   4   3       27.18       19.41      9.18 o 
   7   4   3      287.80      262.90     17.28 o 
   8   4   3     1036.76     1002.34     39.39 o 
   9   4   3      459.64      462.33     26.21 o 
  10   4   3      123.28      105.37     21.07 o 
  11   4   3      234.84      241.00     28.12 o 
  12   4   3       50.04       64.67     23.85 o 
  13   4   3        2.06        8.16     23.05 o 
 -13   5   3       87.03       99.51     34.22 o 
 -12   5   3       31.56       14.88     26.98 o 
 -11   5   3       60.91       26.93     27.39 o 
 -10   5   3       20.28       51.19     25.14 o 
  -9   5   3      395.16      398.21     78.90 o 
  -8   5   3      325.92      314.97     24.09 o 
  -7   5   3      126.97      121.49     14.43 o 
  -6   5   3      496.61      499.73     21.00 o 
  -5   5   3       38.83       39.22     11.15 o 
  -4   5   3      320.98      338.16     18.72 o 
  -3   5   3       50.19       62.65     11.67 o 
  -2   5   3     1326.74     1235.73     28.97 o 
  -1   5   3     1560.94     1620.48     37.00 o 
   0   5   3      870.73      910.99     22.57 o 
   1   5   3     1455.38     1402.88     26.70 o 
   2   5   3       11.73       19.91      6.89 o 
   3   5   3      102.23       90.32     10.06 o 
   4   5   3       10.44        5.07      8.62 o 
   5   5   3      212.37      201.74     14.41 o 
   6   5   3      352.35      348.69     20.19 o 
   7   5   3        4.58        4.23     11.70 o 
   8   5   3      117.58      116.27     15.77 o 
   9   5   3       26.20       36.55     18.88 o 
  10   5   3        8.27       14.39     17.68 o 
  11   5   3      121.90      120.78     24.97 o 
  12   5   3       55.80       36.51     28.50 o 
  13   5   3       13.51      -15.92     32.88 o 
 -12   6   3       71.00      -11.06     31.32 o 
 -11   6   3       37.01        3.64     25.72 o 
 -10   6   3        9.16       14.17     24.70 o 
  -9   6   3      145.18      114.17     26.76 o 
  -8   6   3      356.57      327.99     26.66 o 
  -7   6   3       61.31       52.13     15.35 o 
  -6   6   3      131.01      147.18     17.83 o 
  -5   6   3       49.29       36.70     13.88 o 
  -4   6   3      184.43      198.46     23.13 o 
  -3   6   3       26.82       31.28     11.66 o 
  -2   6   3      261.48      295.82     17.29 o 
  -1   6   3      729.78      701.69     33.71 o 
   0   6   3      480.49      498.78     16.74 o 
   1   6   3      437.12      400.07     16.22 o 
   2   6   3       79.39       87.68     11.21 o 
   3   6   3      583.30      604.56     21.07 o 
   4   6   3      371.10      401.46     18.61 o 
   5   6   3      386.14      385.73     23.89 o 
   6   6   3      249.73      246.19     17.69 o 
   7   6   3        5.22        4.55     11.70 o 
   8   6   3       67.30       74.76     15.71 o 
   9   6   3      109.61      111.35     21.99 o 
  10   6   3       91.17       41.22     26.00 o 
  11   6   3       85.52       53.10     48.89 o 
  12   6   3       87.12       66.49     26.53 o 
 -12   7   3       11.97      -10.40     27.37 o 
 -11   7   3      152.58       96.07     31.32 o 
 -10   7   3       23.04       20.22     28.82 o 
  -9   7   3      149.77      126.81     28.83 o 
  -8   7   3       12.30      -10.23     16.83 o 
  -7   7   3      237.18      188.35     19.18 o 
  -6   7   3      177.30      160.14     25.65 o 
  -5   7   3       34.68       17.81     14.16 o 
  -4   7   3        9.14       22.55     19.95 o 
  -3   7   3      261.78      260.17     18.74 o 
  -2   7   3       53.19       43.27     12.94 o 
  -1   7   3       67.06       81.30     13.66 o 
   0   7   3        5.29       13.39     10.83 o 
   1   7   3      104.08      100.28     11.68 o 
   2   7   3     1142.03     1147.58     31.21 o 
   3   7   3      527.88      490.51     20.34 o 
   4   7   3       74.54       76.34     15.80 o 
   5   7   3       79.40       77.70     16.00 o 
   6   7   3      536.10      568.96     28.18 o 
   7   7   3      225.13      234.70     21.16 o 
   8   7   3      187.63      184.86     23.69 o 
   9   7   3       17.91        1.49     22.73 o 
  10   7   3       92.61       65.47     27.13 o 
  11   7   3      155.49      171.88     33.41 o 
  12   7   3       59.25       53.76     31.43 o 
 -11   8   3       34.33       39.91     40.37 o 
 -10   8   3       32.61       68.71     27.36 o 
  -9   8   3       10.47       15.21     24.89 o 
  -8   8   3      715.72      726.80     49.39 o 
  -7   8   3       61.72       60.95     18.76 o 
  -6   8   3      476.08      440.06     30.18 o 
  -5   8   3      207.03      219.45     19.96 o 
  -4   8   3      471.74      474.30     25.28 o 
  -3   8   3       29.01       32.58     13.91 o 
  -2   8   3      556.45      493.23     47.41 o 
  -1   8   3      139.83      142.73     16.36 o 
   0   8   3       60.24       61.59     13.87 o 
   1   8   3      280.04      285.31     22.29 o 
   2   8   3     1034.23      995.48     42.73 o 
   3   8   3      559.18      578.64     34.10 o 
   4   8   3       13.70       13.13     13.46 o 
   5   8   3       72.61       91.44     16.37 o 
   6   8   3        5.85       -0.03     16.50 o 
   7   8   3       31.39       21.08     15.99 o 
   8   8   3       30.97       36.03     16.65 o 
   9   8   3       24.56       15.72     20.09 o 
  10   8   3       53.72       31.33     26.76 o 
  11   8   3       32.93       34.73     31.20 o 
 -10   9   3      156.68      156.81     63.92 o 
  -9   9   3        4.99       31.54     32.06 o 
  -8   9   3       86.14       63.40     35.10 o 
  -7   9   3      174.86      225.54     26.29 o 
  -6   9   3       13.11       26.53     17.95 o 
  -5   9   3       44.42       29.66     17.88 o 
  -4   9   3      299.62      299.82     28.05 o 
  -3   9   3      211.56      193.47     26.66 o 
  -2   9   3       16.14       18.61     17.21 o 
  -1   9   3       52.09       44.68     19.54 o 
   0   9   3      128.94      105.93     24.33 o 
   1   9   3      114.71       82.71     21.17 o 
   2   9   3      240.41      278.12     28.66 o 
   3   9   3       83.05       55.32     23.65 o 
   4   9   3      287.78      276.17     37.13 o 
   5   9   3       10.42        2.35     18.41 o 
   6   9   3       57.35       69.95     27.19 o 
   7   9   3       49.77       66.19     25.30 o 
   8   9   3       50.03       61.90     20.57 o 
   9   9   3       16.97       15.09     29.96 o 
  10   9   3        3.76       42.45     42.19 o 
  -8  10   3       97.23       74.67     33.92 o 
  -7  10   3      190.35      244.58     31.95 o 
  -6  10   3      113.33      144.30     26.32 o 
  -5  10   3       28.59       44.34     22.14 o 
  -4  10   3       24.11       43.11     20.81 o 
  -3  10   3       18.38       16.72     20.26 o 
  -2  10   3        7.12       43.48     21.19 o 
  -1  10   3      268.30      229.34     28.91 o 
   0  10   3       30.45       54.03     21.80 o 
   1  10   3      205.12      237.19     29.59 o 
   2  10   3      576.40      555.84     40.59 o 
   3  10   3      201.25      166.07     54.60 o 
   4  10   3        1.55      -26.03     17.36 o 
   5  10   3       41.82       33.27     21.97 o 
   6  10   3       26.50       52.96     27.60 o 
   7  10   3       19.25        4.15     20.57 o 
   8  10   3       79.82       98.09     27.05 o 
  -7  11   3        4.34      -22.02     26.95 o 
  -6  11   3      115.54      169.78     37.71 o 
  -5  11   3       52.72       62.97     23.81 o 
  -4  11   3       77.47      105.54     25.96 o 
  -3  11   3       22.65       73.36     27.09 o 
  -2  11   3       17.27       26.14     20.60 o 
  -1  11   3        1.08      -10.92     26.12 o 
   0  11   3      134.55      187.35     28.28 o 
   1  11   3       43.05       77.11     32.92 o 
   2  11   3        4.86       13.85     20.94 o 
   3  11   3      102.95      140.97     37.02 o 
   4  11   3      128.70       95.57     34.59 o 
   5  11   3       35.86       41.17     54.03 o 
   6  11   3       61.99       21.70     46.69 o 
  -4  12   3      270.47      317.90     59.36 o 
  -3  12   3      142.09      143.10     57.51 o 
  -2  12   3       21.92       25.01     34.05 o 
  -1  12   3      120.57      169.05     40.19 o 
   0  12   3      141.36      126.02     38.65 o 
   1  12   3      191.15      199.73     44.12 o 
   2  12   3      181.34      185.29     42.71 o 
   3  12   3      158.84      225.36     45.95 o 
   4  12   3       23.71       37.62     38.62 o 
 -14   0   4       33.88       27.61     38.32 o 
 -13   0   4       41.95        8.53     31.06 o 
 -12   0   4       56.38       62.43     49.01 o 
 -11   0   4      131.05      117.87     32.93 o 
 -10   0   4      101.46       77.71     28.98 o 
  -9   0   4      360.00      415.72     70.18 o 
  -8   0   4      448.94      471.14     41.42 o 
  -7   0   4        7.02       -9.75     17.92 o 
  -6   0   4      179.28      147.83     21.65 o 
  -5   0   4     3749.15     3959.76    104.45 o 
  -4   0   4    10482.08    10932.96    248.30 o 
  -3   0   4     2316.95     2204.49     44.37 o 
  -2   0   4       71.37       71.84      7.07 o 
  -1   0   4    13849.15    12786.89    268.03 o 
   0   0   4     4928.05     4573.74    144.94 o 
   1   0   4      978.72      849.38     20.54 o 
   2   0   4     2188.07     1994.93     42.36 o 
   3   0   4       68.34       74.42     20.80 o 
   4   0   4     1497.80     1474.06     66.67 o 
   5   0   4       90.24       94.73     17.88 o 
   6   0   4       77.72       68.63     12.75 o 
   7   0   4      453.53      434.48     23.35 o 
   8   0   4      102.51      125.20     17.01 o 
   9   0   4      131.47      142.12     18.86 o 
  10   0   4      384.03      368.97     41.95 o 
  11   0   4        0.18        7.14     24.80 o 
  12   0   4      104.99      111.01     35.93 o 
  13   0   4       31.15       28.84     45.40 o 
  14   0   4        0.84       14.44     34.18 o 
 -14   1   4       67.26       44.89     28.62 o 
 -13   1   4       38.82        4.12     22.72 o 
 -12   1   4      108.97       73.85     24.51 o 
 -11   1   4      185.58      166.27     25.40 o 
 -10   1   4       95.89       87.06     21.68 o 
  -9   1   4      180.22      162.93     23.20 o 
  -8   1   4       70.96       97.17     19.33 o 
  -7   1   4        6.87       -4.92     12.88 o 
  -6   1   4       65.55       72.03      8.78 o 
  -5   1   4      259.75      266.38     11.96 o 
  -4   1   4     1953.69     2004.00     30.46 o 
  -3   1   4     1060.41     1087.75     19.44 o 
  -2   1   4      412.06      436.40     14.16 o 
  -1   1   4    23910.83    22939.18    277.48 o 
   0   1   4     3054.96     2799.68     46.02 o 
   1   1   4     5826.26     5506.41     70.58 o 
   2   1   4     2892.90     2688.73     42.15 o 
   3   1   4     3179.73     2921.94     47.93 o 
   4   1   4     1200.49     1149.25     22.59 o 
   5   1   4     1100.24     1128.70     24.07 o 
   6   1   4      386.16      394.35     16.19 o 
   7   1   4      142.96      145.19     12.11 o 
   8   1   4      181.22      145.23     12.92 o 
   9   1   4      547.14      562.55     21.76 o 
  10   1   4      342.16      327.55     28.17 o 
  11   1   4       20.96       -2.89     17.96 o 
  12   1   4        2.74      -11.00     19.79 o 
  13   1   4       92.71      103.20     26.38 o 
  14   1   4       79.71       73.75     28.26 o 
 -14   2   4        8.21      -22.53     24.53 o 
 -13   2   4      210.48      253.89     32.20 o 
 -12   2   4       18.83        5.30     21.52 o 
 -11   2   4       11.23       -2.69     19.25 o 
 -10   2   4      343.77      327.64     29.11 o 
  -9   2   4      136.28      141.67     22.86 o 
  -8   2   4      147.89      137.29     23.00 o 
  -7   2   4      300.03      314.54     12.37 o 
  -6   2   4      131.57      155.23      9.76 o 
  -5   2   4      134.94      124.94      9.07 o 
  -4   2   4      974.26     1039.66     21.43 o 
  -3   2   4      950.51      992.87     19.57 o 
  -2   2   4     3059.03     2849.60     44.80 o 
  -1   2   4     8732.76     8673.34    108.69 o 
   0   2   4     1035.36      943.57     21.87 o 
   1   2   4     1045.36     1074.11     19.20 o 
   2   2   4       66.54       64.04      6.69 o 
   3   2   4       58.10       61.42      7.05 o 
   4   2   4      923.59      926.52     22.38 o 
   5   2   4      569.78      613.76     18.22 o 
   6   2   4      123.27      122.63     10.68 o 
   7   2   4      104.91      116.12     15.24 o 
   8   2   4      631.62      574.88     27.81 o 
   9   2   4      709.74      725.77     26.57 o 
  10   2   4      284.41      283.81     41.52 o 
  11   2   4      129.61      128.47     23.38 o 
  12   2   4      111.86      121.35     24.96 o 
  13   2   4       64.76       40.99     23.28 o 
  14   2   4        3.25      -15.19     23.14 o 
 -14   3   4       69.48       18.17     27.50 o 
 -13   3   4       91.61      108.13     27.50 o 
 -12   3   4      148.92      122.45     26.74 o 
 -11   3   4       30.26       27.24     25.89 o 
 -10   3   4     1560.44     1546.24     51.88 o 
  -9   3   4      158.12      163.57     23.41 o 
  -8   3   4      131.65      129.70     16.52 o 
  -7   3   4      693.19      678.91     20.90 o 
  -6   3   4      379.29      399.40     15.88 o 
  -5   3   4      256.59      230.77     16.01 o 
  -4   3   4       79.79       92.53      8.92 o 
  -3   3   4     1202.12     1177.14     26.93 o 
  -2   3   4      314.15      301.88     12.92 o 
  -1   3   4     4196.33     4352.69     72.05 o 
   0   3   4     1045.95     1044.56     20.26 o 
   1   3   4      599.30      635.25     16.19 o 
   2   3   4     1015.25     1053.59     25.01 o 
   3   3   4      606.86      598.04     16.33 o 
   4   3   4      917.25      904.39     21.39 o 
   5   3   4      523.28      534.87     17.79 o 
   6   3   4      156.10      180.30     13.85 o 
   7   3   4     1288.35     1270.91     30.51 o 
   8   3   4       29.66       18.27     10.51 o 
   9   3   4      421.83      426.11     21.36 o 
  10   3   4        1.92       13.50     17.81 o 
  11   3   4       19.60        7.94     18.67 o 
  12   3   4       17.05      -32.00     22.31 o 
  13   3   4      105.28      106.48     42.38 o 
  14   3   4       29.54       43.62     26.96 o 
 -13   4   4       65.55       49.49     30.68 o 
 -12   4   4       30.07       29.19     28.12 o 
 -11   4   4      230.88      215.18     27.94 o 
 -10   4   4      383.06      407.05     31.46 o 
  -9   4   4       37.52       55.56     18.67 o 
  -8   4   4      154.47      170.45     20.75 o 
  -7   4   4      634.43      681.47     27.68 o 
  -6   4   4      516.72      508.63     19.25 o 
  -5   4   4       18.73       16.43      9.08 o 
  -4   4   4      894.93      958.65     23.60 o 
  -3   4   4      869.19      927.22     21.17 o 
  -2   4   4      846.54      957.10     23.52 o 
  -1   4   4      601.19      650.24     19.47 o 
   0   4   4     2652.50     2824.08     41.75 o 
   1   4   4      320.06      316.93     11.83 o 
   2   4   4       42.93       55.45      8.23 o 
   3   4   4       28.06       46.06      9.08 o 
   4   4   4      570.62      599.00     26.32 o 
   5   4   4      110.41      133.01     12.91 o 
   6   4   4      339.78      314.65     17.01 o 
   7   4   4      206.17      221.17     17.40 o 
   8   4   4      676.39      673.47     34.00 o 
   9   4   4      500.29      527.21     28.70 o 
  10   4   4      217.30      246.13     26.48 o 
  11   4   4      186.74      183.52     26.21 o 
  12   4   4       79.36       60.56     23.21 o 
  13   4   4        2.05       17.33     24.22 o 
 -13   5   4        8.49      -29.40     28.02 o 
 -12   5   4      102.77       84.15     31.37 o 
 -11   5   4        5.52      -29.70     23.97 o 
 -10   5   4      466.23      444.05     46.18 o 
  -9   5   4      118.26      127.19     27.07 o 
  -8   5   4      389.13      372.19     48.48 o 
  -7   5   4      271.28      280.73     20.15 o 
  -6   5   4        2.36       -3.82     10.41 o 
  -5   5   4      310.52      303.71     16.10 o 
  -4   5   4      319.41      365.04     17.98 o 
  -3   5   4      113.09      127.61     12.41 o 
  -2   5   4      349.89      401.88     17.43 o 
  -1   5   4     2013.31     2231.78     67.41 o 
   0   5   4     2976.21     3192.59     47.91 o 
   1   5   4      565.96      590.75     16.75 o 
   2   5   4       39.71       38.70      8.45 o 
   3   5   4      549.44      565.13     18.77 o 
   4   5   4       79.05       70.44     11.52 o 
   5   5   4      319.85      310.16     18.73 o 
   6   5   4      218.90      214.01     16.09 o 
   7   5   4      393.18      358.43     34.40 o 
   8   5   4      277.15      280.94     19.32 o 
   9   5   4      230.65      261.19     31.65 o 
  10   5   4      281.58      211.70     67.14 o 
  11   5   4       55.38       47.61     21.77 o 
  12   5   4        4.39       -8.17     20.73 o 
  13   5   4        7.38      -11.29     28.94 o 
 -12   6   4       35.30       33.13     36.60 o 
 -11   6   4       98.02       70.22     26.99 o 
 -10   6   4      298.96      335.39     44.60 o 
  -9   6   4      198.07      212.83     70.50 o 
  -8   6   4      234.22      206.89     23.76 o 
  -7   6   4        9.59        7.70     13.84 o 
  -6   6   4      258.18      275.19     20.53 o 
  -5   6   4      188.32      179.08     22.41 o 
  -4   6   4       56.98       43.07     13.25 o 
  -3   6   4      349.87      393.27     19.90 o 
  -2   6   4     1286.48     1356.94     54.39 o 
  -1   6   4      687.69      729.14     25.76 o 
   0   6   4      184.11      204.08     11.53 o 
   1   6   4        3.06        1.75      9.16 o 
   2   6   4     1213.58     1238.31     27.57 o 
   3   6   4      366.43      349.32     16.87 o 
   4   6   4       91.38      102.41     13.96 o 
   5   6   4       60.34       73.18     12.99 o 
   6   6   4       69.48       70.18     13.73 o 
   7   6   4      165.12      170.77     16.19 o 
   8   6   4      349.26      308.46     22.45 o 
   9   6   4       19.15       19.42     34.72 o 
  10   6   4      118.50      116.88     39.74 o 
  11   6   4       52.92       40.01     26.87 o 
  12   6   4       16.09      -12.03     21.66 o 
 -12   7   4        2.69      -41.10     27.40 o 
 -11   7   4       70.24       13.03     40.27 o 
 -10   7   4        5.62      -19.59     23.91 o 
  -9   7   4       66.33       62.63     26.38 o 
  -8   7   4      278.62      310.16     28.24 o 
  -7   7   4      183.56      188.33     21.47 o 
  -6   7   4      168.53      155.65     21.51 o 
  -5   7   4     1115.14     1095.42     34.01 o 
  -4   7   4       15.58       24.00     13.42 o 
  -3   7   4       39.83       40.71     13.48 o 
  -2   7   4      192.04      179.21     16.23 o 
  -1   7   4       96.97      128.66     14.57 o 
   0   7   4       32.63       42.10     12.09 o 
   1   7   4      394.01      447.56     21.04 o 
   2   7   4     1100.05     1034.93     30.39 o 
   3   7   4      199.71      194.81     17.59 o 
   4   7   4      585.49      582.35     23.29 o 
   5   7   4      238.01      270.68     29.76 o 
   6   7   4      171.63      173.38     18.29 o 
   7   7   4       37.46       36.01     15.38 o 
   8   7   4       72.62       56.65     16.86 o 
   9   7   4       84.00       76.11     22.02 o 
  10   7   4      101.97       45.70     31.55 o 
  11   7   4      232.22      250.15     37.06 o 
  12   7   4        3.72       -2.49     30.99 o 
 -11   8   4       40.11      -33.00     50.35 o 
 -10   8   4       42.93       38.83     52.67 o 
  -9   8   4       38.66       85.81     51.45 o 
  -8   8   4      101.57      116.63     26.17 o 
  -7   8   4      163.02      212.33     23.71 o 
  -6   8   4       29.32       58.43     15.58 o 
  -5   8   4      331.97      340.30     22.92 o 
  -4   8   4      142.87      142.77     17.04 o 
  -3   8   4      414.61      422.34     23.55 o 
  -2   8   4      346.18      442.72     34.13 o 
  -1   8   4       86.13       86.40     14.70 o 
   0   8   4      350.54      361.64     21.02 o 
   1   8   4       62.47       85.48     17.09 o 
   2   8   4      504.51      501.52     28.23 o 
   3   8   4      124.43      117.05     29.30 o 
   4   8   4       59.20       60.12     14.73 o 
   5   8   4      241.92      224.21     20.10 o 
   6   8   4      159.20      145.56     18.89 o 
   7   8   4      129.79      113.53     18.64 o 
   8   8   4       31.12       17.29     15.85 o 
   9   8   4      140.94       99.83     24.05 o 
  10   8   4       56.61       55.09     28.48 o 
  11   8   4       28.65       70.49     31.08 o 
 -10   9   4      131.56      171.46     43.51 o 
  -9   9   4       36.39       58.13     35.76 o 
  -8   9   4        7.40       46.22     24.68 o 
  -7   9   4      235.24      215.15     25.38 o 
  -6   9   4       68.79       66.61     19.77 o 
  -5   9   4      116.67       99.80     20.25 o 
  -4   9   4       56.97       50.45     18.13 o 
  -3   9   4      187.50      136.67     27.34 o 
  -2   9   4      262.57      328.59     37.38 o 
  -1   9   4      260.80      199.20     26.37 o 
   0   9   4      248.66      254.43     28.27 o 
   1   9   4      483.84      520.57     56.94 o 
   2   9   4      271.55      240.85     27.41 o 
   3   9   4      454.23      402.32     33.34 o 
   4   9   4       76.56       76.19     24.96 o 
   5   9   4       55.61       61.87     21.83 o 
   6   9   4       82.58       77.10     26.57 o 
   7   9   4      176.25      214.00     29.14 o 
   8   9   4      106.64       65.96     23.27 o 
   9   9   4       12.81      -23.69     34.80 o 
  10   9   4       16.05      -17.98     32.66 o 
  -8  10   4       53.32       68.43     26.93 o 
  -7  10   4      222.15      236.70     32.05 o 
  -6  10   4       55.71       45.81     21.84 o 
  -5  10   4      181.83      189.85     28.10 o 
  -4  10   4       81.51       97.32     25.06 o 
  -3  10   4       22.50       26.20     21.81 o 
  -2  10   4       70.54       35.68     26.57 o 
  -1  10   4       64.83       68.42     22.59 o 
   0  10   4        4.79       17.62     27.38 o 
   1  10   4        9.65       27.04     19.59 o 
   2  10   4      107.29       96.10     24.46 o 
   3  10   4       36.62       32.21     21.40 o 
   4  10   4       52.15       25.44     20.39 o 
   5  10   4       14.29       -2.98     28.70 o 
   6  10   4      258.43      260.86     32.83 o 
   7  10   4       16.79       -4.05     20.80 o 
   8  10   4       58.95       72.06     25.60 o 
  -6  11   4       74.15       63.72     29.66 o 
  -5  11   4      213.98      282.69     34.22 o 
  -4  11   4      166.01      158.58     31.18 o 
  -3  11   4      104.99       91.40     25.21 o 
  -2  11   4      158.18      182.93     47.44 o 
  -1  11   4       38.40       39.14     31.20 o 
   0  11   4       19.11       16.80     21.94 o 
   1  11   4      260.34      306.26     34.19 o 
   2  11   4      285.85      285.30     33.78 o 
   3  11   4      156.90      152.07     28.28 o 
   4  11   4       79.28       84.31     24.57 o 
   5  11   4      100.13       70.79     40.22 o 
   6  11   4        4.78      -27.10     40.50 o 
  -4  12   4       90.88      141.24     49.48 o 
  -3  12   4      171.66      161.85     41.12 o 
  -2  12   4      126.30      110.69     36.89 o 
  -1  12   4       32.90       31.77     31.36 o 
   0  12   4        4.48        7.22     31.45 o 
   1  12   4       90.35      109.87     37.73 o 
   2  12   4      186.65      190.78     70.85 o 
   3  12   4       30.68       21.80     36.54 o 
 -14   0   5       41.96       65.01     40.36 o 
 -13   0   5        1.71      -18.22     52.92 o 
 -12   0   5        0.01      -25.18     28.50 o 
 -11   0   5       16.85       -5.99     27.09 o 
 -10   0   5      241.72      232.33     42.73 o 
  -9   0   5      150.05      150.77     32.73 o 
  -8   0   5       90.63      106.95     27.85 o 
  -7   0   5      332.41      326.29     32.44 o 
  -6   0   5      331.41      352.15     30.26 o 
  -5   0   5     2893.70     3209.55     89.70 o 
  -4   0   5       26.18       21.41     13.80 o 
  -3   0   5     2711.67     2579.29     51.71 o 
  -2   0   5     4812.80     4451.54     82.94 o 
  -1   0   5     9721.46     8763.52    482.00 o 
   0   0   5     1066.00      888.57     37.29 o 
   1   0   5     2386.76     2170.56     81.15 o 
   2   0   5      119.00      108.10     10.17 o 
   3   0   5       74.88       70.79      9.75 o 
   4   0   5    17514.82    17461.18    371.10 o 
   5   0   5     2353.60     2432.84     67.81 o 
   6   0   5       65.34       75.24     12.64 o 
   7   0   5      315.29      322.66     22.66 o 
   8   0   5       80.80       71.09     15.49 o 
   9   0   5      369.67      354.89     26.14 o 
  10   0   5      966.55     1135.06     63.81 o 
  11   0   5       23.64       26.55     28.73 o 
  12   0   5       61.00       44.61     30.89 o 
  13   0   5       15.77      -13.53     30.50 o 
  14   0   5      324.88      332.11     55.17 o 
 -14   1   5      152.25      156.78     32.78 o 
 -13   1   5      216.27      239.66     31.53 o 
 -12   1   5       40.99       50.84     23.57 o 
 -11   1   5       69.48       27.67     21.11 o 
 -10   1   5      509.22      519.72     34.61 o 
  -9   1   5      107.61      104.81     21.50 o 
  -8   1   5       11.64       19.23     17.14 o 
  -7   1   5      342.16      328.82     22.81 o 
  -6   1   5      282.94      297.96     19.96 o 
  -5   1   5     1193.47     1340.28     35.39 o 
  -4   1   5       84.51       89.41      6.48 o 
  -3   1   5      344.36      350.86     10.53 o 
  -2   1   5     1787.61     1697.70     26.55 o 
  -1   1   5      653.90      644.90     13.79 o 
   0   1   5     1763.04     1625.97     29.95 o 
   1   1   5      943.17      861.27     16.15 o 
   2   1   5     1587.22     1444.43     33.60 o 
   3   1   5      262.85      282.82     12.84 o 
   4   1   5      268.53      256.65     11.52 o 
   5   1   5     5635.30     5796.32     81.05 o 
   6   1   5      428.83      391.23     15.36 o 
   7   1   5      145.92      141.27     18.85 o 
   8   1   5      362.64      313.57     18.12 o 
   9   1   5      571.67      595.83     22.58 o 
  10   1   5      345.59      315.82     28.19 o 
  11   1   5       11.66       13.59     19.24 o 
  12   1   5       46.86       50.01     22.34 o 
  13   1   5       38.93       40.21     23.00 o 
  14   1   5      133.99      198.09     32.52 o 
 -14   2   5       54.20       -3.28     42.86 o 
 -13   2   5      307.24      351.92     35.28 o 
 -12   2   5      104.05       76.89     24.26 o 
 -11   2   5      271.87      234.62     28.64 o 
 -10   2   5       16.58       17.42     18.65 o 
  -9   2   5       25.51       34.68     20.57 o 
  -8   2   5      217.47      214.84     22.91 o 
  -7   2   5      362.09      382.54     18.52 o 
  -6   2   5        1.63        3.84     11.94 o 
  -5   2   5      383.61      386.12     13.30 o 
  -4   2   5      875.85      890.48     19.09 o 
  -3   2   5      207.36      195.44      9.56 o 
  -2   2   5       12.75       20.93      5.90 o 
  -1   2   5      217.42      204.55      8.22 o 
   0   2   5     5541.45     5202.19     84.16 o 
   1   2   5      734.73      743.27     17.23 o 
   2   2   5       87.61       87.92      7.23 o 
   3   2   5     1440.97     1431.46     25.96 o 
   4   2   5     1612.41     1700.30     33.10 o 
   5   2   5      764.17      740.04     24.58 o 
   6   2   5      306.23      291.81     14.93 o 
   7   2   5      659.42      664.15     22.00 o 
   8   2   5      387.80      376.06     19.30 o 
   9   2   5      175.92      171.25     20.51 o 
  10   2   5      344.36      360.88     42.43 o 
  11   2   5      212.48      215.29     30.80 o 
  12   2   5      105.42      124.56     25.82 o 
  13   2   5      119.02       90.90     25.75 o 
  14   2   5       13.48        3.25     25.20 o 
 -14   3   5      152.23      129.69     47.42 o 
 -13   3   5       17.84        2.64     24.23 o 
 -12   3   5       35.26       37.27     23.31 o 
 -11   3   5      152.39      144.18     24.97 o 
 -10   3   5       43.86       39.67     19.76 o 
  -9   3   5      168.11      196.09     24.84 o 
  -8   3   5       59.52       66.17     19.50 o 
  -7   3   5       14.69       10.94     10.77 o 
  -6   3   5      435.07      420.01     16.00 o 
  -5   3   5       99.31      120.07     10.26 o 
  -4   3   5      521.94      534.11     15.99 o 
  -3   3   5      913.48      868.68     18.77 o 
  -2   3   5      130.68      132.82      8.34 o 
  -1   3   5     5793.72     5937.89     86.28 o 
   0   3   5      182.95      175.38      7.89 o 
   1   3   5      714.54      670.27     18.09 o 
   2   3   5      482.09      510.03     14.64 o 
   3   3   5      131.42      142.04      9.51 o 
   4   3   5       41.33       35.93      7.69 o 
   5   3   5      410.39      434.39     18.05 o 
   6   3   5      107.85       96.46     12.51 o 
   7   3   5      168.62      166.19     14.29 o 
   8   3   5      135.03      115.15     13.74 o 
   9   3   5       10.50        4.04     10.58 o 
  10   3   5      379.30      360.72     31.46 o 
  11   3   5       13.17       26.39     20.49 o 
  12   3   5       83.93       60.93     22.98 o 
  13   3   5       66.51       42.25     24.16 o 
  14   3   5       80.82       23.22     47.43 o 
 -13   4   5       16.41       43.91     32.10 o 
 -12   4   5        5.88       16.82     27.10 o 
 -11   4   5      197.71      217.84     28.50 o 
 -10   4   5      370.83      351.45     33.20 o 
  -9   4   5        2.64      -11.98     18.26 o 
  -8   4   5       76.81       89.59     21.75 o 
  -7   4   5      186.75      201.33     15.05 o 
  -6   4   5      360.98      404.42     17.93 o 
  -5   4   5      618.21      658.10     21.48 o 
  -4   4   5     1133.47     1119.82     26.06 o 
  -3   4   5      244.96      258.99     14.36 o 
  -2   4   5     2304.74     2390.96     46.65 o 
  -1   4   5     1389.71     1495.99     32.95 o 
   0   4   5      974.47     1028.49     21.25 o 
   1   4   5     1287.89     1306.19     26.39 o 
   2   4   5      659.73      671.35     27.88 o 
   3   4   5     1951.89     2040.01     38.87 o 
   4   4   5      241.00      224.11     13.04 o 
   5   4   5      458.02      455.67     22.24 o 
   6   4   5      216.07      214.23     19.25 o 
   7   4   5       95.77       99.98     13.56 o 
   8   4   5      150.81      137.27     22.50 o 
   9   4   5      272.42      269.34     18.87 o 
  10   4   5       84.57       86.92     21.42 o 
  11   4   5       11.49       -7.94     19.26 o 
  12   4   5       17.25        8.63     21.84 o 
  13   4   5      102.87      127.33     35.87 o 
 -13   5   5       29.32       -4.08     31.45 o 
 -12   5   5       38.28       30.09     29.28 o 
 -11   5   5        4.42      -34.99     23.33 o 
 -10   5   5      445.88      380.54     54.04 o 
  -9   5   5      228.29      225.18     33.00 o 
  -8   5   5       31.41       27.26     17.42 o 
  -7   5   5       15.30       22.09     11.29 o 
  -6   5   5      393.33      360.29     29.06 o 
  -5   5   5      464.41      480.87     21.76 o 
  -4   5   5      561.75      468.71     35.31 o 
  -3   5   5      554.44      568.16     20.61 o 
  -2   5   5      232.68      243.23     14.20 o 
  -1   5   5      552.60      619.64     22.26 o 
   0   5   5     1534.23     1566.16     43.63 o 
   1   5   5      128.06      117.60      9.43 o 
   2   5   5      527.03      495.02     17.30 o 
   3   5   5      713.97      708.19     28.90 o 
   4   5   5       12.72       29.40      9.66 o 
   5   5   5      241.32      202.31     18.34 o 
   6   5   5      186.95      173.23     16.63 o 
   7   5   5      402.91      364.11     32.65 o 
   8   5   5       13.86       -1.56     12.00 o 
   9   5   5       56.36       47.46     15.19 o 
  10   5   5      608.39      616.67     43.35 o 
  11   5   5       54.10       37.61     20.73 o 
  12   5   5      105.51       94.78     25.61 o 
  13   5   5       97.68      100.56     34.10 o 
 -12   6   5        4.99        7.71     28.45 o 
 -11   6   5      170.27      185.24     33.74 o 
 -10   6   5      217.20      216.90     32.46 o 
  -9   6   5       75.29       25.99     25.63 o 
  -8   6   5      572.90      548.87     77.55 o 
  -7   6   5       62.86       68.69     15.24 o 
  -6   6   5      357.60      372.42     24.95 o 
  -5   6   5       23.73       18.70     13.27 o 
  -4   6   5      484.86      531.30     23.65 o 
  -3   6   5      588.25      634.38     27.50 o 
  -2   6   5       55.35       64.76     11.94 o 
  -1   6   5      373.75      401.92     27.58 o 
   0   6   5     1572.99     1695.07     34.34 o 
   1   6   5      115.96      110.58     10.55 o 
   2   6   5      533.02      561.43     26.35 o 
   3   6   5      740.80      817.80     33.01 o 
   4   6   5      222.28      205.62     16.55 o 
   5   6   5      328.45      317.21     18.73 o 
   6   6   5      230.40      217.44     17.45 o 
   7   6   5      429.39      391.06     25.29 o 
   8   6   5      329.13      348.77     25.06 o 
   9   6   5      191.96      189.36     20.42 o 
  10   6   5      201.21      186.69     31.22 o 
  11   6   5       48.95       50.63     27.75 o 
  12   6   5       44.95       -2.74     21.74 o 
 -12   7   5       50.18      -13.95     29.76 o 
 -11   7   5       10.91      -20.11     19.73 o 
 -10   7   5        6.01       -7.13     23.94 o 
  -9   7   5      268.60      257.49     35.13 o 
  -8   7   5      229.07      255.79     30.00 o 
  -7   7   5       19.98       14.56     14.34 o 
  -6   7   5      101.34      112.34     17.07 o 
  -5   7   5       80.35      122.97     22.46 o 
  -4   7   5      119.61      118.87     16.66 o 
  -3   7   5      216.56      203.08     17.43 o 
  -2   7   5      187.74      188.60     16.53 o 
  -1   7   5      360.89      368.62     19.83 o 
   0   7   5      464.82      520.83     22.76 o 
   1   7   5     1304.67     1326.18     41.92 o 
   2   7   5      473.48      495.90     22.08 o 
   3   7   5      118.63      132.53     14.90 o 
   4   7   5      139.84      137.86     14.97 o 
   5   7   5      221.42      236.30     17.19 o 
   6   7   5       30.10       15.41     13.57 o 
   7   7   5      144.37      122.95     18.11 o 
   8   7   5       86.56       93.38     18.15 o 
   9   7   5       40.76       45.90     20.61 o 
  10   7   5       13.32       -7.32     24.66 o 
  11   7   5        2.44       -9.02     26.52 o 
 -11   8   5       55.51       64.17     59.20 o 
 -10   8   5      356.84      330.06     70.63 o 
  -9   8   5       43.46       47.21     32.78 o 
  -8   8   5      213.28      258.71     42.34 o 
  -7   8   5      389.41      368.85     28.76 o 
  -6   8   5      435.90      420.35     29.38 o 
  -5   8   5      114.51       83.61     30.80 o 
  -4   8   5       34.65       13.56     20.04 o 
  -3   8   5      269.15      287.50     24.78 o 
  -2   8   5      221.34      226.93     22.69 o 
  -1   8   5      227.84      190.55     22.90 o 
   0   8   5       37.69       27.00     15.14 o 
   1   8   5      354.04      358.64     23.95 o 
   2   8   5      793.44      782.19     42.45 o 
   3   8   5      220.62      212.65     41.51 o 
   4   8   5       47.64       40.85     15.82 o 
   5   8   5       14.88        6.38     15.48 o 
   6   8   5       20.96       19.24     15.46 o 
   7   8   5      128.55      108.45     21.97 o 
   8   8   5       13.59       10.24     16.17 o 
   9   8   5      405.86      315.14     59.45 o 
  10   8   5       20.52      -11.33     34.32 o 
  11   8   5       45.49       83.85     37.98 o 
 -10   9   5       24.19       15.89     33.93 o 
  -9   9   5      124.99      118.78     38.04 o 
  -8   9   5       79.87       60.88     25.52 o 
  -7   9   5      102.48      120.73     21.65 o 
  -6   9   5      114.67       94.46     20.40 o 
  -5   9   5       20.56      -10.79     15.94 o 
  -4   9   5      105.17       97.50     19.87 o 
  -3   9   5       61.20       39.86     18.13 o 
  -2   9   5      265.34      223.69     37.94 o 
  -1   9   5       28.99       40.81     19.89 o 
   0   9   5      598.40      592.59     38.58 o 
   1   9   5       96.68      118.79     23.45 o 
   2   9   5       12.04       18.71     18.79 o 
   3   9   5       81.06       58.78     20.64 o 
   4   9   5       43.66       37.55     20.37 o 
   5   9   5       63.70       11.56     23.84 o 
   6   9   5       34.26       45.36     21.33 o 
   7   9   5       78.66       70.44     22.41 o 
   8   9   5      182.44      176.51     28.21 o 
   9   9   5       40.63       24.77     32.25 o 
  -8  10   5      190.40      216.72     34.43 o 
  -7  10   5      356.91      338.47     31.33 o 
  -6  10   5      207.39      212.90     29.93 o 
  -5  10   5       10.16       -0.93     27.47 o 
  -4  10   5       30.68       39.89     21.92 o 
  -3  10   5      128.86      132.03     26.41 o 
  -2  10   5       58.50       21.97     13.62 o 
  -1  10   5      104.09      107.54     24.15 o 
   0  10   5       49.05       41.13     21.34 o 
   1  10   5      383.53      372.28     34.74 o 
   2  10   5      118.46      147.57     26.36 o 
   3  10   5       26.46       47.46     22.17 o 
   4  10   5      121.28      118.26     30.15 o 
   5  10   5        8.09       14.53     25.20 o 
   6  10   5      164.99      185.93     31.43 o 
   7  10   5       22.86       30.58     22.51 o 
   8  10   5       74.88       98.80     33.25 o 
  -6  11   5        3.72      -18.69     21.22 o 
  -5  11   5        4.86        5.65     24.34 o 
  -4  11   5      101.17      143.20     28.06 o 
  -3  11   5       46.57       50.08     22.94 o 
  -2  11   5       92.06       23.04     31.83 o 
  -1  11   5       41.08       63.53     22.88 o 
   0  11   5       48.90       30.99     22.49 o 
   1  11   5       42.66       25.79     32.34 o 
   2  11   5       46.72       48.17     47.06 o 
   3  11   5      221.92      270.84     47.58 o 
   4  11   5       40.56       62.10     34.12 o 
   5  11   5        2.06      -15.82     25.59 o 
   6  11   5       11.39       -5.28     36.37 o 
  -3  12   5      173.57       98.69     42.79 o 
  -2  12   5       99.80      105.92     36.89 o 
  -1  12   5        3.37      -43.03     28.69 o 
   0  12   5      155.99      205.71     43.95 o 
   1  12   5       38.07       15.84     33.28 o 
   2  12   5      140.93      168.23     42.19 o 
   3  12   5       60.00       92.11     37.71 o 
 -14   0   6        0.62      -45.57     32.65 o 
 -13   0   6        0.76      -40.03     30.61 o 
 -12   0   6      283.88      342.05     48.18 o 
 -11   0   6       71.95       85.56     32.57 o 
 -10   0   6       84.12       65.91     29.01 o 
  -9   0   6      138.26      177.53     41.18 o 
  -8   0   6      863.33      901.03     52.68 o 
  -7   0   6      520.45      512.52     38.80 o 
  -6   0   6      167.77      169.33     46.68 o 
  -5   0   6      123.44      139.73     21.26 o 
  -4   0   6     8552.88     9325.14    166.97 o 
  -3   0   6     1140.51     1179.06     49.31 o 
  -2   0   6      441.25      410.90     16.63 o 
  -1   0   6     5347.03     4951.89    123.78 o 
   0   0   6    18440.10    17431.57    537.39 o 
   1   0   6      649.20      571.14     59.68 o 
   2   0   6      215.69      195.74     12.48 o 
   3   0   6     5455.50     5362.61    102.42 o 
   4   0   6     8619.29     8932.97    165.61 o 
   5   0   6     3508.72     3600.28     92.77 o 
   6   0   6      171.17      103.50     26.39 o 
   7   0   6      114.49      126.72     26.77 o 
   8   0   6      687.62      789.25     59.08 o 
   9   0   6       90.23       75.12     16.82 o 
  10   0   6        0.23       -6.94     24.45 o 
  11   0   6       35.01        8.06     25.05 o 
  12   0   6      154.75      222.18     40.92 o 
  13   0   6       23.32       30.57     44.45 o 
  14   0   6      163.16      250.95     66.15 o 
 -14   1   6       75.47       78.25     30.27 o 
 -13   1   6       29.14       32.11     24.73 o 
 -12   1   6        4.82      -31.39     20.93 o 
 -11   1   6      241.12      246.64     28.70 o 
 -10   1   6     1052.33     1035.58     44.31 o 
  -9   1   6       12.71       -1.17     18.61 o 
  -8   1   6      189.53      208.96     22.87 o 
  -7   1   6      297.39      303.09     22.97 o 
  -6   1   6       61.40       64.85     14.34 o 
  -5   1   6     6962.58     7673.58    112.45 o 
  -4   1   6     3092.91     3445.84     48.67 o 
  -3   1   6       60.88       61.94      6.63 o 
  -2   1   6      464.09      463.68     12.55 o 
  -1   1   6      534.44      532.00     13.34 o 
   0   1   6     1275.95     1219.44     25.16 o 
   1   1   6     1942.81     1904.71     29.28 o 
   2   1   6      291.04      260.95     12.36 o 
   3   1   6      944.13      913.38     21.11 o 
   4   1   6     4084.86     4130.02     59.79 o 
   5   1   6      507.77      463.34     17.28 o 
   6   1   6      177.23      192.11     12.33 o 
   7   1   6        0.81        4.12      7.87 o 
   8   1   6      101.83      108.71     14.23 o 
   9   1   6       64.50       49.47      9.78 o 
  10   1   6      116.44      101.85     20.60 o 
  11   1   6       88.05       99.95     22.67 o 
  12   1   6       99.34      137.13     25.95 o 
  13   1   6       12.32        6.42     22.15 o 
  14   1   6       27.97      -32.69     26.58 o 
 -14   2   6       37.12       64.04     29.61 o 
 -13   2   6        9.17      -12.81     22.79 o 
 -12   2   6       72.33       87.97     26.12 o 
 -11   2   6       81.04      103.50     24.19 o 
 -10   2   6      160.35      166.96     24.41 o 
  -9   2   6       12.96       -4.56     18.23 o 
  -8   2   6      195.66      240.97     24.04 o 
  -7   2   6      119.64      105.95     13.10 o 
  -6   2   6      625.38      642.75     16.92 o 
  -5   2   6     2567.60     2738.19     42.43 o 
  -4   2   6     4128.26     4529.46     62.97 o 
  -3   2   6       94.94      113.39      8.38 o 
  -2   2   6     1739.57     1688.31     29.95 o 
  -1   2   6     1305.53     1256.91     21.27 o 
   0   2   6      470.97      410.24     23.36 o 
   1   2   6     1566.62     1498.90     24.76 o 
   2   2   6     2470.43     2429.55     37.18 o 
   3   2   6     5433.83     5402.97     74.01 o 
   4   2   6     8802.10     8870.90    117.02 o 
   5   2   6      122.91      108.49     10.98 o 
   6   2   6        7.43        9.72      8.03 o 
   7   2   6      630.23      590.18     21.18 o 
   8   2   6       12.38       13.86     10.05 o 
   9   2   6       47.99       46.85     11.53 o 
  10   2   6      254.63      244.96     26.16 o 
  11   2   6       25.09       17.47     19.02 o 
  12   2   6       13.96      -16.64     13.78 o 
  13   2   6       14.26       -1.10     21.14 o 
  14   2   6       59.69       67.20     27.14 o 
 -14   3   6      167.03      189.32     41.35 o 
 -13   3   6       29.01       11.83     24.48 o 
 -12   3   6      166.26      181.12     34.15 o 
 -11   3   6       31.77       22.86     21.04 o 
 -10   3   6      200.06      210.71     26.18 o 
  -9   3   6      191.20      152.97     27.95 o 
  -8   3   6       25.60       25.03     18.13 o 
  -7   3   6      455.68      481.67     22.19 o 
  -6   3   6      254.17      262.58     13.86 o 
  -5   3   6      292.65      329.04     14.44 o 
  -4   3   6      866.25      978.44     23.04 o 
  -3   3   6      993.94     1032.33     21.13 o 
  -2   3   6     1527.53     1501.31     25.55 o 
  -1   3   6     2318.12     2317.83     34.59 o 
   0   3   6      207.63      222.60     17.01 o 
   1   3   6     1225.32     1343.86     23.92 o 
   2   3   6      373.93      381.10     13.48 o 
   3   3   6      822.92      878.60     20.51 o 
   4   3   6      876.34      885.26     21.89 o 
   5   3   6      242.68      248.48     13.73 o 
   6   3   6      177.89      169.83     13.17 o 
   7   3   6      187.29      197.39     19.47 o 
   8   3   6      320.49      308.07     24.97 o 
   9   3   6      660.05      620.43     30.72 o 
  10   3   6      362.45      369.11     30.22 o 
  11   3   6       87.74      116.38     23.09 o 
  12   3   6       33.07       45.10     25.54 o 
  13   3   6       72.71       84.27     26.67 o 
 -13   4   6      371.17      419.83     46.27 o 
 -12   4   6      108.51       61.66     29.96 o 
 -11   4   6       88.21       69.02     28.57 o 
 -10   4   6       48.58       14.35     19.45 o 
  -9   4   6      244.29      271.31     26.42 o 
  -8   4   6      411.52      407.85     28.84 o 
  -7   4   6      262.61      259.89     16.71 o 
  -6   4   6      779.36      849.13     23.76 o 
  -5   4   6      123.42      133.98     11.64 o 
  -4   4   6      464.21      497.91     19.32 o 
  -3   4   6       70.44       86.25     10.82 o 
  -2   4   6      696.58      740.47     24.81 o 
  -1   4   6     1053.85     1131.10     24.96 o 
   0   4   6      366.07      375.71     12.05 o 
   1   4   6      649.58      619.05     16.28 o 
   2   4   6     1949.21     1911.00     33.30 o 
   3   4   6     1084.76     1135.43     25.03 o 
   4   4   6     1024.12     1062.40     26.88 o 
   5   4   6     1113.09     1067.60     26.67 o 
   6   4   6      155.93      162.35     14.23 o 
   7   4   6       94.88       94.91     13.46 o 
   8   4   6       47.15       47.48     12.85 o 
   9   4   6      317.25      259.83     18.79 o 
  10   4   6      575.43      614.60     37.71 o 
  11   4   6       53.08       49.73     20.88 o 
  12   4   6       61.73       35.79     23.13 o 
  13   4   6       88.85      130.39     28.49 o 
 -13   5   6      167.81      225.94     39.41 o 
 -12   5   6      162.68      170.33     36.06 o 
 -11   5   6       32.55       28.15     26.85 o 
 -10   5   6      185.34      163.60     30.57 o 
  -9   5   6     1269.88     1218.95    100.62 o 
  -8   5   6       49.48       58.54     18.65 o 
  -7   5   6      125.95      141.47     16.76 o 
  -6   5   6      368.72      353.49     22.28 o 
  -5   5   6      580.59      561.27     20.03 o 
  -4   5   6      210.23      199.42     14.95 o 
  -3   5   6      156.39      127.76     17.18 o 
  -2   5   6      513.56      532.22     21.73 o 
  -1   5   6     1494.40     1418.74     73.60 o 
   0   5   6      380.49      415.77     14.78 o 
   1   5   6      819.02      821.69     21.18 o 
   2   5   6      710.92      720.90     21.55 o 
   3   5   6      135.69      143.14     12.87 o 
   4   5   6      207.74      202.14     15.53 o 
   5   5   6      241.38      244.07     15.38 o 
   6   5   6      131.02      145.93     14.64 o 
   7   5   6      207.51      177.08     16.63 o 
   8   5   6       20.84       32.30     13.09 o 
   9   5   6       58.95       75.22     14.11 o 
  10   5   6       89.19      100.28     24.06 o 
  11   5   6       15.37       -4.07     18.48 o 
  12   5   6       87.69      121.52     26.44 o 
  13   5   6       80.28       57.37     50.18 o 
 -12   6   6      222.74      240.11     40.07 o 
 -11   6   6       91.20       50.80     30.01 o 
 -10   6   6      306.91      331.50     37.83 o 
  -9   6   6       66.45       20.46     24.65 o 
  -8   6   6      355.90      365.32     32.34 o 
  -7   6   6      167.78      156.33     20.94 o 
  -6   6   6       59.43       33.70     12.43 o 
  -5   6   6       29.15       20.31     13.59 o 
  -4   6   6        5.33        0.42     12.16 o 
  -3   6   6      419.68      444.26     21.19 o 
  -2   6   6      663.11      675.59     24.69 o 
  -1   6   6      706.21      736.12     27.62 o 
   0   6   6      926.22      974.15     22.01 o 
   1   6   6      680.75      773.14     31.23 o 
   2   6   6      832.59      768.87     22.09 o 
   3   6   6      587.64      580.40     23.12 o 
   4   6   6       47.78       63.48     12.06 o 
   5   6   6       76.55       71.13     13.09 o 
   6   6   6      344.70      331.42     19.85 o 
   7   6   6      108.68       76.21     12.40 o 
   8   6   6      381.40      392.59     26.92 o 
   9   6   6      315.05      302.80     22.00 o 
  10   6   6       62.84       50.23     30.76 o 
  11   6   6      205.12      212.13     33.71 o 
  12   6   6       53.01       21.42     28.85 o 
 -12   7   6       70.05       48.64     71.56 o 
 -11   7   6      134.51       88.02     75.81 o 
 -10   7   6      176.78       22.09     61.34 o 
  -9   7   6      352.29      287.30    141.75 o 
  -8   7   6      150.49      117.44     25.52 o 
  -7   7   6      566.11      581.94     28.85 o 
  -6   7   6      164.67      157.51     18.00 o 
  -5   7   6      286.84      271.41     20.54 o 
  -4   7   6      215.88      228.00     23.11 o 
  -3   7   6      185.06      187.44     17.36 o 
  -2   7   6      100.38      115.50     14.83 o 
  -1   7   6       74.99       49.03     16.16 o 
   0   7   6      785.69      831.17     27.09 o 
   1   7   6      648.02      652.66     24.66 o 
   2   7   6      376.60      400.08     18.60 o 
   3   7   6       42.40       34.23     11.85 o 
   4   7   6       12.49       11.41     12.61 o 
   5   7   6      236.30      263.00     18.67 o 
   6   7   6      240.46      260.39     18.84 o 
   7   7   6       62.74       75.18     16.74 o 
   8   7   6      395.92      413.99     26.94 o 
   9   7   6       89.77       73.19     19.93 o 
  10   7   6      195.03      193.55     27.20 o 
  11   7   6       26.54      -13.04     25.53 o 
 -11   8   6      184.11      176.16     48.20 o 
 -10   8   6       13.48       28.89     36.58 o 
  -9   8   6       94.66       98.89     35.91 o 
  -8   8   6       73.91       75.37     25.49 o 
  -7   8   6      502.29      478.94     31.71 o 
  -6   8   6       45.51       47.37     17.92 o 
  -5   8   6      157.52      178.62     22.10 o 
  -4   8   6        4.42        5.84     15.07 o 
  -3   8   6       65.80       64.10     18.15 o 
  -2   8   6       42.12       32.75     16.91 o 
  -1   8   6      819.70      788.59     34.05 o 
   0   8   6       29.24       47.08     16.11 o 
   1   8   6     1133.90     1021.96     35.99 o 
   2   8   6      336.45      389.89     25.94 o 
   3   8   6      200.51      241.27     27.22 o 
   4   8   6      211.42      195.11     30.36 o 
   5   8   6        6.92       -0.48     15.35 o 
   6   8   6      290.42      280.61     25.91 o 
   7   8   6      285.18      276.88     26.81 o 
   8   8   6      267.22      262.98     26.75 o 
   9   8   6       24.65       -0.46     28.22 o 
  10   8   6        2.56        3.28     29.83 o 
 -10   9   6       19.48       42.93     36.86 o 
  -9   9   6       54.36       35.42     34.87 o 
  -8   9   6      176.24      171.84     29.29 o 
  -7   9   6      279.78      256.27     48.04 o 
  -6   9   6      198.53      191.02     24.49 o 
  -5   9   6       17.62       16.82     17.20 o 
  -4   9   6      196.57      200.01     24.14 o 
  -3   9   6        5.10       12.35     16.96 o 
  -2   9   6      181.28      170.66     32.28 o 
  -1   9   6      107.74      135.50     24.33 o 
   0   9   6      168.21      215.45     26.96 o 
   1   9   6      123.73      176.56     27.45 o 
   2   9   6       40.05       42.75     20.78 o 
   3   9   6       74.49      107.12     22.74 o 
   4   9   6       94.54      150.53     45.10 o 
   5   9   6       11.23        5.51     22.68 o 
   6   9   6       20.27      -12.86     17.70 o 
   7   9   6      136.44      103.32     24.53 o 
   8   9   6      157.52      155.56     54.44 o 
   9   9   6      120.04      119.96     52.03 o 
  -8  10   6        5.26       50.97     34.34 o 
  -7  10   6      176.94      156.20     30.90 o 
  -6  10   6      193.24      213.56     30.04 o 
  -5  10   6       53.31       51.78     31.36 o 
  -4  10   6      105.77       93.66     30.65 o 
  -3  10   6      584.94      554.50     41.71 o 
  -2  10   6      109.99       37.31     36.50 o 
  -1  10   6      250.87      241.67     29.23 o 
   0  10   6       27.39       27.17     27.62 o 
   1  10   6        0.54       21.67     20.30 o 
   2  10   6       87.43      127.25     25.85 o 
   3  10   6       30.13       39.79     22.07 o 
   4  10   6       14.59       19.03     24.99 o 
   5  10   6       25.37       35.85     22.11 o 
   6  10   6       86.90       52.96     24.22 o 
   7  10   6      171.35      175.20     30.29 o 
   8  10   6       65.27       61.70     29.26 o 
  -6  11   6       47.12       57.16     25.78 o 
  -5  11   6       86.91      151.64     28.81 o 
  -4  11   6       16.19        8.99     26.10 o 
  -3  11   6       43.65       81.29     25.51 o 
  -2  11   6       27.05       25.63     21.52 o 
  -1  11   6       32.51       44.16     26.38 o 
   0  11   6       21.59       40.71     21.99 o 
   1  11   6      124.78      185.76     71.39 o 
   2  11   6       97.82      133.01     27.58 o 
   3  11   6      123.99      190.34     48.35 o 
   4  11   6       57.57       46.47     29.72 o 
   5  11   6       67.82       31.58     24.80 o 
   6  11   6        9.45       37.39     25.81 o 
  -3  12   6       13.78       23.97     24.12 o 
  -2  12   6       15.68       33.84     24.17 o 
  -1  12   6       67.58       84.53     27.78 o 
   0  12   6       36.29       75.19     27.15 o 
   1  12   6        6.69       34.07     25.68 o 
   2  12   6       59.66       75.99     39.48 o 
   3  12   6        4.20      -19.96     29.69 o 
 -14   0   7      411.91      373.03     90.70 o 
 -13   0   7       55.32       64.49     37.35 o 
 -12   0   7       45.41       30.85     34.67 o 
 -11   0   7        0.05      -29.12     31.70 o 
 -10   0   7       30.30       12.32     27.52 o 
  -9   0   7      312.23      244.57     37.62 o 
  -8   0   7       35.42       25.13     27.13 o 
  -7   0   7      947.10      972.42     50.74 o 
  -6   0   7       72.76       36.14     19.75 o 
  -5   0   7     2785.48     3040.35     87.24 o 
  -4   0   7      275.69      268.95     12.86 o 
  -3   0   7      673.89      711.69     22.56 o 
  -2   0   7     1377.95     1317.38     32.70 o 
  -1   0   7     3570.14     3404.53     66.73 o 
   1   0   7      556.13      370.87     44.55 o 
   2   0   7      369.46      377.76     28.96 o 
   3   0   7     1517.84     1441.93     36.64 o 
   4   0   7       90.78      138.10     25.68 o 
   5   0   7     1195.57     1232.22     37.68 o 
   6   0   7      294.86      254.11     49.39 o 
   7   0   7      494.77      514.95     46.28 o 
   8   0   7        0.31       -3.92     12.28 o 
   9   0   7      571.11      596.14     32.63 o 
  10   0   7       30.01       11.06     23.98 o 
  11   0   7       89.10       75.77     46.04 o 
  12   0   7      203.45      143.82     52.50 o 
  13   0   7      105.00       72.63     78.65 o 
  14   0   7        0.36        1.24     38.69 o 
 -14   1   7       84.13       48.25     36.13 o 
 -13   1   7      240.38      344.66     35.68 o 
 -12   1   7       16.48      -16.95     20.96 o 
 -11   1   7        7.94        2.40     20.56 o 
 -10   1   7      196.93      179.63     24.85 o 
  -9   1   7      215.18      219.11     25.70 o 
  -8   1   7      216.77      240.02     31.34 o 
  -7   1   7      305.25      320.32     23.64 o 
  -6   1   7      988.76     1107.62     25.64 o 
  -5   1   7     8561.06     9669.71    124.39 o 
  -4   1   7     7676.70     8244.42    115.60 o 
  -3   1   7     4154.33     4289.92     58.83 o 
  -2   1   7     1630.94     1575.06     26.21 o 
  -1   1   7     7439.17     7268.36     93.16 o 
   0   1   7     1954.41     1920.58     35.95 o 
   1   1   7      608.59      588.70     15.98 o 
   2   1   7     1159.34     1121.33     21.30 o 
   3   1   7      433.46      441.43     15.08 o 
   4   1   7      150.52      173.46     10.71 o 
   5   1   7      423.73      421.47     16.14 o 
   6   1   7      101.38      112.43     10.83 o 
   7   1   7        2.32       -9.89      7.58 o 
   8   1   7      249.74      231.07     15.65 o 
   9   1   7        6.18       10.90     10.11 o 
  10   1   7      150.21      180.96     30.50 o 
  11   1   7       89.42       98.29     21.49 o 
  12   1   7        5.26        2.29     20.44 o 
  13   1   7       79.32      122.31     32.23 o 
  14   1   7      193.25      252.60     35.53 o 
 -14   2   7      211.58      272.14     84.83 o 
 -13   2   7      369.19      456.18     40.17 o 
 -12   2   7       18.66       -5.40     25.74 o 
 -11   2   7       43.26       56.88     23.08 o 
 -10   2   7      195.63      158.53     25.10 o 
  -9   2   7      104.35       90.65     22.76 o 
  -8   2   7      210.24      209.79     23.59 o 
  -7   2   7      145.14      172.99     15.73 o 
  -6   2   7      414.18      443.68     14.55 o 
  -5   2   7       18.69       17.36     10.18 o 
  -4   2   7      224.94      251.02     13.17 o 
  -3   2   7       62.61       61.62      7.15 o 
  -2   2   7      212.45      208.13      9.62 o 
  -1   2   7     1133.94     1141.35     20.37 o 
   0   2   7     1321.43     1155.04     26.50 o 
   1   2   7      509.63      464.71     12.57 o 
   2   2   7     1617.44     1588.87     27.49 o 
   3   2   7     1319.20     1293.65     25.15 o 
   4   2   7     2836.48     2933.07     46.56 o 
   5   2   7      494.72      517.45     19.08 o 
   6   2   7       49.92       44.59      9.18 o 
   7   2   7      120.19      109.21     12.41 o 
   8   2   7       25.08       43.18     11.35 o 
   9   2   7      215.89      219.58     16.73 o 
  10   2   7      246.94      275.76     27.33 o 
  11   2   7       41.58       26.19     19.67 o 
  12   2   7       74.99       74.49     23.33 o 
  13   2   7       46.79       21.44     20.13 o 
  14   2   7      373.82      426.87     54.02 o 
 -14   3   7      404.95      442.60     74.05 o 
 -13   3   7      348.35      397.36     38.23 o 
 -12   3   7      129.50      135.23     37.04 o 
 -11   3   7       61.18       42.70     24.69 o 
 -10   3   7      255.64      195.74     25.52 o 
  -9   3   7     1012.60     1111.40     50.22 o 
  -8   3   7      573.17      581.92     36.51 o 
  -7   3   7      412.84      408.78     21.25 o 
  -6   3   7      513.54      538.45     18.30 o 
  -5   3   7     2681.17     2594.94     42.52 o 
  -4   3   7       35.21       30.73      9.15 o 
  -3   3   7      578.82      605.45     16.33 o 
  -2   3   7     2027.75     2205.19     34.38 o 
  -1   3   7      771.74      801.22     21.17 o 
   0   3   7     1476.25     1476.70     33.84 o 
   1   3   7     6880.10     6957.27     91.72 o 
   2   3   7       59.98       41.37      7.03 o 
   3   3   7     1157.11     1131.35     25.02 o 
   4   3   7      604.37      662.79     22.02 o 
   5   3   7      722.77      751.00     21.51 o 
   6   3   7     1136.36     1160.78     28.77 o 
   7   3   7      114.76       63.83     20.64 o 
   8   3   7      196.44      194.98     17.03 o 
   9   3   7      234.92      246.44     18.18 o 
  10   3   7       25.84       39.14     17.85 o 
  11   3   7      113.94      114.12     23.97 o 
  12   3   7       12.51       11.50     20.80 o 
  13   3   7        6.30       -2.31     22.06 o 
 -13   4   7      135.43      136.24     38.73 o 
 -12   4   7       79.55       71.83     30.40 o 
 -11   4   7      307.68      266.61     36.74 o 
 -10   4   7      101.79      103.64     23.69 o 
  -9   4   7      131.42      106.68     21.72 o 
  -8   4   7      635.61      673.81     35.80 o 
  -7   4   7      357.93      344.31     18.05 o 
  -6   4   7      507.81      552.33     24.61 o 
  -5   4   7      574.59      586.21     19.48 o 
  -4   4   7      617.52      651.14     18.61 o 
  -3   4   7      707.74      681.42     21.06 o 
  -2   4   7      554.46      570.95     18.64 o 
  -1   4   7        9.34       10.65      9.84 o 
   0   4   7      495.95      564.56     13.97 o 
   1   4   7      625.02      637.44     22.32 o 
   2   4   7      566.08      510.42     16.59 o 
   3   4   7      839.92      878.03     21.92 o 
   4   4   7     1903.73     1917.55     36.12 o 
   5   4   7     1315.49     1397.83     31.29 o 
   6   4   7      117.39      110.53     12.91 o 
   7   4   7      101.06      133.25     14.55 o 
   8   4   7       17.11       -4.23     11.56 o 
   9   4   7      243.63      267.65     20.24 o 
  10   4   7      120.89      156.67     19.96 o 
  11   4   7       16.79       27.31     24.44 o 
  12   4   7       23.00       46.85     22.59 o 
  13   4   7       39.18       74.60     26.41 o 
 -13   5   7       66.17       78.17     34.41 o 
 -12   5   7       62.74       52.17     30.69 o 
 -11   5   7      308.14      331.70     59.17 o 
 -10   5   7        6.64        3.90     24.16 o 
  -9   5   7      318.39      332.40     34.56 o 
  -8   5   7      255.54      282.01     32.66 o 
  -7   5   7      585.48      599.65     27.85 o 
  -6   5   7        0.00      -14.37     12.44 o 
  -5   5   7      212.29      220.02     17.91 o 
  -4   5   7      206.61      232.16     23.18 o 
  -3   5   7     1584.07     1557.19     34.89 o 
  -2   5   7      110.41      100.90     14.42 o 
  -1   5   7     2747.57     2875.90     56.17 o 
   0   5   7      714.01      723.45     23.71 o 
   1   5   7     1391.45     1463.01     38.53 o 
   2   5   7       73.72      102.15     10.73 o 
   3   5   7      500.80      563.65     28.85 o 
   4   5   7      159.25      163.64     13.51 o 
   5   5   7      253.08      239.01     16.19 o 
   6   5   7      525.37      554.29     23.70 o 
   7   5   7      501.72      472.90     22.87 o 
   8   5   7        7.53        3.68     11.52 o 
   9   5   7      494.01      477.40     25.03 o 
  10   5   7      326.39      348.38     26.59 o 
  11   5   7      169.84      145.23     50.50 o 
  12   5   7       57.82       56.17     23.72 o 
 -12   6   7       89.33       30.80     30.47 o 
 -11   6   7       77.08       64.75     30.40 o 
 -10   6   7      276.13      287.06     36.65 o 
  -9   6   7       63.30       22.59     30.44 o 
  -8   6   7      196.61      240.77     27.98 o 
  -7   6   7      514.04      483.04     25.43 o 
  -6   6   7       52.09       46.71     15.27 o 
  -5   6   7      146.36      155.22     18.64 o 
  -4   6   7       85.40       47.00     16.02 o 
  -3   6   7       31.55       25.62     13.66 o 
  -2   6   7     1010.43     1114.93     52.26 o 
  -1   6   7     1278.63     1327.42     35.08 o 
   0   6   7      103.51       93.18     13.86 o 
   1   6   7      571.64      585.69     19.25 o 
   2   6   7       80.91       86.37     11.65 o 
   3   6   7      563.28      565.88     30.12 o 
   4   6   7      322.49      328.44     20.11 o 
   5   6   7      462.76      473.31     23.86 o 
   6   6   7       27.63        5.07      9.62 o 
   7   6   7      113.60       91.65     14.60 o 
   8   6   7      675.65      649.68     28.40 o 
   9   6   7       42.52       15.31     14.67 o 
  10   6   7       99.02       90.69     20.01 o 
  11   6   7       38.58       66.24     26.96 o 
  12   6   7       33.94        2.74     27.21 o 
 -12   7   7       60.93       47.61     64.12 o 
 -11   7   7       86.20       27.50     60.25 o 
 -10   7   7      303.29      208.76     64.79 o 
  -9   7   7      268.55      246.82    100.75 o 
  -8   7   7      354.26      364.51     46.30 o 
  -7   7   7       76.29       58.56     23.48 o 
  -6   7   7       34.93       41.91     16.45 o 
  -5   7   7      348.16      332.91     26.21 o 
  -4   7   7      187.15      160.95     21.04 o 
  -3   7   7      269.31      286.35     25.05 o 
  -2   7   7      513.62      527.79     29.29 o 
  -1   7   7     1217.36     1286.80     46.64 o 
   0   7   7      494.90      517.89     27.99 o 
   1   7   7      122.49      111.63     17.32 o 
   2   7   7      195.09      189.24     19.89 o 
   3   7   7      182.45      191.14     16.45 o 
   4   7   7      120.16      127.02     14.60 o 
   5   7   7      288.51      313.10     19.64 o 
   6   7   7       76.26       61.85     13.64 o 
   7   7   7      295.58      277.26     22.65 o 
   8   7   7      483.92      467.85     44.12 o 
   9   7   7      220.56      259.11     26.15 o 
  10   7   7      108.72      133.73     25.36 o 
  11   7   7      115.89      116.37     31.45 o 
 -11   8   7       12.92       48.98     48.68 o 
 -10   8   7       21.25       57.36     35.54 o 
  -9   8   7       66.47       39.72     35.19 o 
  -8   8   7      100.17      116.11     26.76 o 
  -7   8   7      190.22      178.52     32.68 o 
  -6   8   7       79.24       71.84     19.35 o 
  -5   8   7       57.55       56.80     20.28 o 
  -4   8   7       56.08       28.58     16.35 o 
  -3   8   7       73.04       90.52     18.88 o 
  -2   8   7      833.64      798.39     35.13 o 
  -1   8   7      252.33      254.59     23.35 o 
   0   8   7      177.43      179.89     23.83 o 
   1   8   7      337.88      316.94     23.83 o 
   2   8   7       89.57       96.02     17.43 o 
   3   8   7      157.61       93.57     21.25 o 
   4   8   7       67.38       36.34     18.96 o 
   5   8   7       89.16       83.82     22.16 o 
   6   8   7       40.98       34.60     17.61 o 
   7   8   7       73.98       59.73     19.17 o 
   8   8   7      307.40      305.94     28.55 o 
   9   8   7       76.40       53.84     20.22 o 
  10   8   7       14.47       25.75     25.22 o 
  -9   9   7       28.19       52.49     42.33 o 
  -8   9   7       87.16       80.12     29.29 o 
  -7   9   7      123.35      139.66     28.20 o 
  -6   9   7       39.47       29.12     18.58 o 
  -5   9   7        3.51       11.30     17.79 o 
  -4   9   7      218.79      284.14     26.76 o 
  -3   9   7       38.22       37.63     18.37 o 
  -2   9   7      370.29      400.56     28.99 o 
  -1   9   7       51.08       55.58     17.19 o 
   0   9   7      320.04      313.60     31.07 o 
   1   9   7       73.60      112.23     22.40 o 
   2   9   7      737.35      805.86     45.94 o 
   3   9   7       40.29        7.19     21.06 o 
   4   9   7       37.11       26.56     23.60 o 
   5   9   7       33.58        5.22     19.37 o 
   6   9   7       45.03       50.02     23.51 o 
   7   9   7      224.91      189.06     28.68 o 
   8   9   7       39.30       34.77     21.75 o 
   9   9   7       66.39       44.17     31.92 o 
  -8  10   7       22.34       30.63     33.54 o 
  -7  10   7       37.97       98.18     28.50 o 
  -6  10   7       80.20       78.65     21.54 o 
  -5  10   7      140.05      165.59     27.82 o 
  -4  10   7      132.91      145.25     29.18 o 
  -3  10   7       52.65       27.30     20.67 o 
  -2  10   7       95.99       91.88     39.37 o 
  -1  10   7       65.85       71.76     23.42 o 
   0  10   7      100.27       97.52     24.65 o 
   1  10   7        4.26       -9.12     18.82 o 
   2  10   7       43.55       23.94     21.05 o 
   3  10   7      174.33      138.85     36.15 o 
   4  10   7       19.87       33.77     26.43 o 
   5  10   7       67.00       97.60     25.76 o 
   6  10   7       48.73       48.27     23.62 o 
   7  10   7       79.76      103.36     27.07 o 
   8  10   7       58.59       67.17     25.62 o 
  -6  11   7       18.67       17.16     22.98 o 
  -5  11   7       35.33       27.86     23.62 o 
  -4  11   7       11.97       46.38     23.42 o 
  -3  11   7       51.23       62.64     23.94 o 
  -2  11   7       37.18       31.82     27.49 o 
  -1  11   7       59.76       74.08     25.40 o 
   0  11   7       96.85      147.04     28.65 o 
   1  11   7       27.94       25.93     22.84 o 
   2  11   7      243.14      224.06     32.22 o 
   3  11   7       52.66       69.93     30.04 o 
   4  11   7        2.79      -17.89     24.34 o 
   5  11   7       39.42       38.63     47.19 o 
   6  11   7       73.07       54.82     26.07 o 
  -3  12   7       67.92      126.38     29.59 o 
  -2  12   7       51.43       35.17     23.32 o 
  -1  12   7        6.50       25.87     35.71 o 
   0  12   7       32.37       32.50     25.45 o 
   1  12   7       49.35       81.76     28.37 o 
   2  12   7        0.09       -2.16     25.02 o 
 -14   0   8      349.55      390.77     92.47 o 
 -13   0   8       60.94       62.56     38.41 o 
 -12   0   8        5.15       18.96     33.91 o 
 -11   0   8        2.67      -23.05     55.26 o 
 -10   0   8      175.58      227.75     37.78 o 
  -9   0   8       18.68        3.72     29.45 o 
  -8   0   8       96.18      127.18     30.69 o 
  -7   0   8      475.21      460.07     61.54 o 
  -6   0   8      385.18      448.14     94.17 o 
  -5   0   8      895.64      936.16     26.20 o 
  -4   0   8     1290.57     1401.61     35.40 o 
  -3   0   8        0.00       -0.36      6.38 o 
  -2   0   8        1.12        7.18      7.34 o 
  -1   0   8     1134.17     1157.84     29.88 o 
   0   0   8      274.72      131.12     18.99 o 
   1   0   8      558.64      517.13     22.91 o 
   2   0   8        0.82       -1.94      6.86 o 
   3   0   8     1698.84     1735.96     42.84 o 
   4   0   8     7498.00     7586.57    144.14 o 
   5   0   8      111.53      115.11     15.99 o 
   6   0   8       11.53       -2.72     10.24 o 
   7   0   8        0.06       -8.52     10.78 o 
   8   0   8      108.62      119.12     21.42 o 
   9   0   8      656.65      608.84     33.66 o 
  10   0   8       27.06       19.46     35.81 o 
  11   0   8       19.36       -0.92     29.08 o 
  12   0   8        5.22        2.18     29.45 o 
  13   0   8        4.68      -20.99     30.67 o 
  14   0   8      104.75       81.32     39.47 o 
 -14   1   8      163.38      153.32     33.22 o 
 -13   1   8       70.79       30.12     26.28 o 
 -12   1   8        7.09      -30.28     32.42 o 
 -11   1   8       50.50       36.50     22.32 o 
 -10   1   8      353.61      321.12     29.33 o 
  -9   1   8      582.51      622.02     35.96 o 
  -8   1   8      286.20      298.43     25.78 o 
  -7   1   8      281.15      284.36     23.61 o 
  -6   1   8      808.50      878.78     29.57 o 
  -5   1   8     1334.68     1481.10     33.89 o 
  -4   1   8     1160.99     1279.07     23.89 o 
  -3   1   8      824.18      866.53     18.79 o 
  -2   1   8     1382.16     1404.09     24.90 o 
  -1   1   8     2090.29     1966.46     30.63 o 
   0   1   8     2420.05     2472.58     44.83 o 
   1   1   8     3362.41     3281.30     46.82 o 
   2   1   8      143.01      119.95      8.10 o 
   3   1   8     2921.76     2801.45     47.30 o 
   4   1   8     6562.52     6827.51     93.24 o 
   5   1   8       20.39       25.87      7.48 o 
   6   1   8      288.52      297.42     18.65 o 
   7   1   8      126.38      122.74     12.50 o 
   8   1   8      587.56      586.67     22.62 o 
   9   1   8       49.17       32.99     10.81 o 
  10   1   8       99.69       95.78     15.78 o 
  11   1   8       98.37       35.08     26.19 o 
  12   1   8       25.91       16.60     18.79 o 
  13   1   8      222.12      285.41     36.27 o 
  14   1   8       85.57      124.89     36.86 o 
 -14   2   8      354.55      427.63     54.58 o 
 -13   2   8       63.98       68.90     29.10 o 
 -12   2   8       14.58        0.16     22.60 o 
 -11   2   8      149.14       84.93     25.22 o 
 -10   2   8      202.07      216.48     27.04 o 
  -9   2   8      111.75       72.05     22.37 o 
  -8   2   8      523.89      499.41     31.43 o 
  -7   2   8       22.67       33.04     10.33 o 
  -6   2   8     1384.35     1485.52     29.53 o 
  -5   2   8      222.99      252.73     12.80 o 
  -4   2   8      462.48      445.42     19.14 o 
  -3   2   8      141.56      150.67      9.53 o 
  -2   2   8      353.35      358.80     12.39 o 
  -1   2   8      234.65      260.17      9.92 o 
   0   2   8     3452.04     3276.15     59.60 o 
   1   2   8     1281.45     1264.22     23.04 o 
   2   2   8      317.84      317.04     13.44 o 
   3   2   8      734.40      738.39     18.65 o 
   4   2   8     3249.16     3408.76     52.79 o 
   5   2   8     1110.30     1145.97     28.73 o 
   6   2   8      462.04      465.79     19.71 o 
   7   2   8      297.51      291.21     17.14 o 
   8   2   8      727.33      735.13     25.76 o 
   9   2   8       13.47        8.09     10.48 o 
  10   2   8      162.95      162.40     19.15 o 
  11   2   8       13.82       36.94     20.02 o 
  12   2   8       22.18       27.50     21.05 o 
  13   2   8      131.70      117.78     27.90 o 
 -14   3   8        2.86      -26.13     33.24 o 
 -13   3   8       45.53       66.08     45.15 o 
 -12   3   8       79.10       78.82     27.45 o 
 -11   3   8       22.78       15.60     22.53 o 
 -10   3   8        6.22       14.30     20.35 o 
  -9   3   8      311.82      337.40     40.04 o 
  -8   3   8      203.26      226.42     23.95 o 
  -7   3   8       39.40       68.56     18.43 o 
  -6   3   8      460.40      470.07     19.91 o 
  -5   3   8      651.32      709.28     22.00 o 
  -4   3   8     1280.40     1381.13     30.17 o 
  -3   3   8     1169.52     1223.30     26.58 o 
  -2   3   8     1835.94     1896.73     31.11 o 
  -1   3   8     2899.91     2896.41     61.56 o 
   0   3   8      259.22      275.95     14.47 o 
   1   3   8     1255.86     1284.07     23.75 o 
   2   3   8      348.05      343.93     13.45 o 
   3   3   8     1314.79     1280.71     26.78 o 
   4   3   8       70.07       71.51      8.89 o 
   5   3   8      276.61      281.38     15.18 o 
   6   3   8       62.43       70.11     10.89 o 
   7   3   8        1.75        9.00      8.55 o 
   8   3   8      131.80      121.35     14.73 o 
   9   3   8     1419.53     1378.62     35.81 o 
  10   3   8      116.61      101.67     17.54 o 
  11   3   8       34.38       26.64     19.80 o 
  12   3   8       37.14        9.69     25.01 o 
  13   3   8      162.67      174.11     45.46 o 
 -13   4   8      127.17      115.21     35.26 o 
 -12   4   8       92.55       49.81     29.85 o 
 -11   4   8      161.17      179.89     33.34 o 
 -10   4   8      302.21      290.06     42.04 o 
  -9   4   8       60.53       68.47     20.67 o 
  -8   4   8      769.00      752.64     36.58 o 
  -7   4   8       59.32       64.73     15.03 o 
  -6   4   8      907.39      921.60     27.12 o 
  -5   4   8      961.81     1029.13     25.58 o 
  -4   4   8      474.52      469.19     21.19 o 
  -3   4   8      114.25      140.14      9.34 o 
  -2   4   8      186.32      225.27     13.38 o 
  -1   4   8      995.75      961.59     22.78 o 
   0   4   8      460.44      447.77     17.08 o 
   1   4   8      719.89      748.22     17.88 o 
   2   4   8      493.47      482.77     16.73 o 
   3   4   8      401.24      424.33     16.62 o 
   4   4   8     1278.28     1217.09     27.95 o 
   5   4   8      558.08      557.87     21.49 o 
   6   4   8      287.06      275.48     17.06 o 
   7   4   8       34.94       24.84     11.78 o 
   8   4   8      912.33      970.86     32.58 o 
   9   4   8      119.27      120.41     16.36 o 
  10   4   8      141.53      148.69     20.62 o 
  11   4   8       55.35       72.95     22.33 o 
  12   4   8        5.96      -10.13     20.94 o 
  13   4   8        8.57      -34.52     23.01 o 
 -13   5   8       52.73        9.52     32.59 o 
 -12   5   8       55.11       35.83     29.56 o 
 -11   5   8       38.10        9.34     26.99 o 
 -10   5   8      534.72      578.84     44.75 o 
  -9   5   8       44.89       68.93     25.44 o 
  -8   5   8      279.58      221.74     35.44 o 
  -7   5   8       55.38       53.97     18.96 o 
  -6   5   8      775.39      739.08     27.50 o 
  -5   5   8       43.61       43.75     13.58 o 
  -4   5   8     1128.10     1128.90     30.69 o 
  -3   5   8      470.11      493.26     20.67 o 
  -2   5   8      219.51      244.46     14.47 o 
  -1   5   8      959.37      936.95     30.06 o 
   0   5   8     1061.40     1165.48     23.99 o 
   1   5   8        3.80        9.30      7.15 o 
   2   5   8      568.58      554.20     18.82 o 
   3   5   8      400.64      406.10     17.83 o 
   4   5   8        9.66       17.66     10.04 o 
   5   5   8      692.46      698.12     24.53 o 
   6   5   8       10.29       12.81     11.49 o 
   7   5   8      120.98      128.91     15.21 o 
   8   5   8      893.13      873.12     29.86 o 
   9   5   8      331.78      343.49     22.44 o 
  10   5   8      226.01      196.81     22.61 o 
  11   5   8       35.20       14.75     32.66 o 
  12   5   8       43.01       60.91     25.07 o 
 -12   6   8       35.01       -7.86     38.01 o 
 -11   6   8       48.88        2.31     34.00 o 
 -10   6   8      140.84      139.90     55.26 o 
  -9   6   8       28.99        5.42     30.97 o 
  -8   6   8        5.40      -16.27     21.43 o 
  -7   6   8      375.81      356.78     22.87 o 
  -6   6   8      300.20      299.40     21.28 o 
  -5   6   8       94.15       90.67     15.73 o 
  -4   6   8      461.20      469.40     23.13 o 
  -3   6   8       84.86       57.28     13.51 o 
  -2   6   8       73.59       49.28     21.78 o 
  -1   6   8      390.14      390.57     19.82 o 
   0   6   8      163.82      162.69     13.67 o 
   1   6   8      668.98      655.28     20.80 o 
   2   6   8       24.83       25.42      7.55 o 
   3   6   8      211.51      200.58     24.66 o 
   4   6   8     1202.47     1221.46     31.17 o 
   5   6   8      617.88      661.52     25.81 o 
   6   6   8      116.68      136.19     15.51 o 
   7   6   8       71.63       48.34     13.53 o 
   8   6   8      252.90      282.86     20.78 o 
   9   6   8       76.48       73.85     21.74 o 
  10   6   8      113.16      131.78     20.79 o 
  11   6   8       79.16       78.42     29.91 o 
  12   6   8       14.68       12.41     38.01 o 
 -11   7   8      149.51      159.37     51.28 o 
 -10   7   8      197.90      185.40     43.34 o 
  -9   7   8       43.57       53.37     35.50 o 
  -8   7   8       92.08      116.28     37.18 o 
  -7   7   8      232.52      158.49     25.17 o 
  -6   7   8       17.92       18.31     11.39 o 
  -5   7   8      124.03       76.73     25.94 o 
  -4   7   8       51.28       20.73     17.54 o 
  -3   7   8        9.00       20.12     16.16 o 
  -2   7   8       58.94       79.15     17.86 o 
  -1   7   8      564.98      680.88     41.44 o 
   0   7   8      139.02      145.82     22.72 o 
   1   7   8      677.17      709.84     31.66 o 
   2   7   8        1.74        2.66     15.59 o 
   3   7   8      219.80      249.78     19.78 o 
   4   7   8      100.49      104.85     15.81 o 
   5   7   8       83.35       79.80     15.15 o 
   6   7   8      181.23      228.04     37.27 o 
   7   7   8      109.43      158.89     20.64 o 
   8   7   8      164.01       96.77     33.42 o 
   9   7   8       14.31       41.16     22.32 o 
  10   7   8       10.18      -14.50     25.58 o 
  11   7   8       38.11       39.62     34.04 o 
 -11   8   8       42.99       41.06     36.03 o 
 -10   8   8       17.33       12.89     21.35 o 
  -9   8   8        2.87       -4.13     24.10 o 
  -8   8   8       60.36       22.50     77.31 o 
  -7   8   8      334.47      357.87     36.16 o 
  -6   8   8      392.68      371.71     28.56 o 
  -5   8   8      116.28      108.98     20.21 o 
  -4   8   8       84.31       55.14     19.98 o 
  -3   8   8       68.50       43.30     17.25 o 
  -2   8   8      452.37      479.21     37.43 o 
  -1   8   8      151.88      140.28     24.81 o 
   0   8   8       94.80      104.11     18.12 o 
   1   8   8      193.24      222.53     21.42 o 
   2   8   8      168.82      153.59     19.45 o 
   3   8   8        7.93       22.54     15.59 o 
   4   8   8      144.23      169.15     26.48 o 
   5   8   8       59.94       73.51     21.50 o 
   6   8   8       74.72       51.56     18.82 o 
   7   8   8       14.91       -1.99     16.07 o 
   8   8   8      262.72      339.35     31.97 o 
   9   8   8       38.82       44.21     19.90 o 
  10   8   8        1.44       -5.66     31.92 o 
  -9   9   8       84.82       75.98     37.88 o 
  -8   9   8      195.84      208.78     48.71 o 
  -7   9   8       64.79       12.69     23.07 o 
  -6   9   8      227.59      185.35     24.47 o 
  -5   9   8        1.31       13.72     17.75 o 
  -4   9   8       35.64       23.62     18.33 o 
  -3   9   8      172.70      172.28     22.79 o 
  -2   9   8      147.65      163.30     22.11 o 
  -1   9   8      123.27      108.12     19.37 o 
   0   9   8        9.27       14.84     18.26 o 
   1   9   8       76.53       52.38     20.98 o 
   2   9   8       17.25       10.06     18.98 o 
   3   9   8       54.97       89.03     27.44 o 
   4   9   8       16.18       18.94     20.13 o 
   5   9   8       43.27       62.69     23.49 o 
   6   9   8       10.97        2.61     18.60 o 
   7   9   8       70.39       70.74     25.65 o 
   8   9   8       63.69       58.30     31.11 o 
   9   9   8       47.58       70.69     36.46 o 
  -8  10   8       56.07       58.42     45.55 o 
  -7  10   8      117.50       77.04     27.97 o 
  -6  10   8      367.98      360.69     31.47 o 
  -5  10   8        6.99       21.79     18.84 o 
  -4  10   8       84.92       77.74     23.05 o 
  -3  10   8       73.28       59.45     22.97 o 
  -2  10   8       21.06        8.71     21.12 o 
  -1  10   8      116.99      167.64     47.26 o 
   0  10   8      250.23      273.96     32.22 o 
   1  10   8       25.70       46.80     21.52 o 
   2  10   8      110.13       79.94     27.07 o 
   3  10   8       87.01       64.05     28.93 o 
   4  10   8        9.74       -7.86     18.70 o 
   5  10   8       12.44        2.70     20.39 o 
   6  10   8        7.62       18.35     21.60 o 
   7  10   8       80.34       52.34     24.75 o 
  -6  11   8       49.25       22.43     23.88 o 
  -5  11   8       34.15       64.16     25.24 o 
  -4  11   8       54.16       98.43     28.01 o 
  -3  11   8       11.76       16.53     22.47 o 
  -2  11   8      224.53      205.94     29.55 o 
  -1  11   8        1.18       -6.03     20.69 o 
   0  11   8       16.15       12.81     26.99 o 
   1  11   8       36.60        8.39     22.07 o 
   2  11   8       94.65       72.99     26.52 o 
   3  11   8        2.86      -20.11     42.94 o 
   4  11   8        3.21      -25.57     22.57 o 
   5  11   8       93.33       54.80     35.98 o 
  -2  12   8        4.69       12.31     25.47 o 
  -1  12   8       21.54       31.19     30.15 o 
   0  12   8       61.21       60.12     27.32 o 
   1  12   8       24.32       29.70     26.04 o 
   2  12   8       23.33       33.85     53.93 o 
 -14   0   9      492.55      560.98    129.61 o 
 -13   0   9      222.35      239.73     76.20 o 
 -12   0   9       23.30      -16.67     30.70 o 
 -11   0   9        0.55       37.62     32.32 o 
 -10   0   9       12.74        5.84     27.06 o 
  -9   0   9      640.96      593.84     50.13 o 
  -8   0   9        0.58      -24.37     39.43 o 
  -7   0   9      873.79      946.31     51.24 o 
  -6   0   9       35.24       26.13     21.63 o 
  -5   0   9     6936.83     7745.20    145.13 o 
  -4   0   9     1696.46     1762.32     57.68 o 
  -3   0   9      224.44      253.52     15.92 o 
  -2   0   9      174.98      187.29     14.39 o 
  -1   0   9     1180.15     1161.23     30.37 o 
   0   0   9      981.38      568.27     34.44 o 
   1   0   9      241.92      234.09     18.07 o 
   2   0   9       16.62        2.32      7.14 o 
   3   0   9       79.69       93.29     13.16 o 
   4   0   9       66.55       93.63     12.70 o 
   5   0   9      155.02      143.74     15.75 o 
   6   0   9      418.29      433.78     27.06 o 
   7   0   9      183.47      136.63     26.80 o 
   8   0   9      172.29      176.44     21.37 o 
   9   0   9      144.98      112.57     22.12 o 
  10   0   9       57.70       72.33     17.43 o 
  11   0   9       27.40       55.32     29.39 o 
  12   0   9       12.51        6.31     30.57 o 
  13   0   9       71.31      129.51     75.24 o 
 -14   1   9       89.28      118.60     32.84 o 
 -13   1   9      107.97       81.74     28.30 o 
 -12   1   9       37.90        7.61     23.28 o 
 -11   1   9       19.53      -26.31     20.16 o 
 -10   1   9      377.42      383.99     31.65 o 
  -9   1   9      143.78      159.01     24.65 o 
  -8   1   9       71.85       84.87     20.93 o 
  -7   1   9      432.52      484.14     28.99 o 
  -6   1   9       53.46       76.02     10.38 o 
  -5   1   9     3197.68     3532.27     56.12 o 
  -4   1   9      309.86      286.66     11.49 o 
  -3   1   9      945.46      917.00     19.86 o 
  -2   1   9      558.14      587.86     15.67 o 
  -1   1   9      838.90      806.14     17.42 o 
   0   1   9     1747.66     1801.95     35.71 o 
   1   1   9       36.60       31.77      5.94 o 
   2   1   9     1337.37     1274.14     30.81 o 
   3   1   9      564.28      535.30     22.01 o 
   4   1   9     3530.15     3562.07     54.78 o 
   5   1   9      173.29      166.49     11.87 o 
   6   1   9       60.63       62.30     10.46 o 
   7   1   9      204.02      202.81     15.65 o 
   8   1   9      189.77      186.36     16.02 o 
   9   1   9      861.71      832.11     28.26 o 
  10   1   9       27.23       32.73     15.93 o 
  11   1   9       47.43       56.48     20.58 o 
  12   1   9       49.47       11.41     17.89 o 
  13   1   9      250.29      237.38     61.12 o 
 -14   2   9      280.87      289.15     50.00 o 
 -13   2   9       21.81       14.98     27.10 o 
 -12   2   9       25.27      -19.55     21.53 o 
 -11   2   9      236.50      240.00     29.64 o 
 -10   2   9        5.00        8.32     23.74 o 
  -9   2   9      291.92      319.25     28.30 o 
  -8   2   9      173.42      199.28     24.21 o 
  -7   2   9      401.48      413.70     19.72 o 
  -6   2   9     1080.91     1108.23     25.74 o 
  -5   2   9     2575.24     2742.75     44.03 o 
  -4   2   9      274.51      289.23     12.98 o 
  -3   2   9      839.96      860.83     19.90 o 
  -2   2   9      677.87      650.88     16.24 o 
  -1   2   9      874.98      871.31     28.82 o 
   0   2   9     1762.96     1708.71     78.58 o 
   1   2   9      641.64      666.82     15.92 o 
   2   2   9      566.97      564.90     15.70 o 
   3   2   9      527.92      526.32     16.34 o 
   4   2   9     2030.32     2001.86     36.07 o 
   5   2   9      616.26      605.33     21.04 o 
   6   2   9      108.12       81.92     11.08 o 
   7   2   9      615.26      563.67     24.03 o 
   8   2   9       14.83       10.56     10.50 o 
   9   2   9      475.53      445.52     33.73 o 
  10   2   9      213.54      208.56     20.70 o 
  11   2   9       30.60       30.43     20.28 o 
  12   2   9       64.47       60.51     23.03 o 
  13   2   9       43.41       45.62     27.36 o 
 -14   3   9       67.11       31.40     36.14 o 
 -13   3   9        7.80        7.71     30.48 o 
 -12   3   9       43.70       19.94     23.44 o 
 -11   3   9      114.49      121.34     25.39 o 
 -10   3   9      307.80      255.45     28.18 o 
  -9   3   9       51.51       44.53     20.13 o 
  -8   3   9      152.97      165.11     23.97 o 
  -7   3   9      367.00      399.48     23.30 o 
  -6   3   9      827.75      845.88     28.40 o 
  -5   3   9     1104.58     1168.74     26.12 o 
  -4   3   9      494.26      561.37     17.77 o 
  -3   3   9      758.68      761.37     19.01 o 
  -2   3   9      272.48      270.59     11.29 o 
  -1   3   9     3598.22     3807.84     60.68 o 
   0   3   9      777.79      719.55     22.12 o 
   1   3   9      474.37      438.33     20.03 o 
   2   3   9     2870.09     2843.72     44.72 o 
   3   3   9     1473.76     1547.01     39.98 o 
   4   3   9       69.10       48.84      8.77 o 
   5   3   9     1334.66     1409.72     34.43 o 
   6   3   9      284.24      306.83     17.39 o 
   7   3   9      206.13      184.55     19.79 o 
   8   3   9      499.76      504.90     23.78 o 
   9   3   9      547.40      522.42     24.85 o 
  10   3   9       43.54       35.23     15.59 o 
  11   3   9       16.79        7.87     18.39 o 
  12   3   9        4.88       -3.62     19.44 o 
  13   3   9       25.37        2.39     24.05 o 
 -13   4   9      159.45      159.16     38.00 o 
 -12   4   9       37.46       79.59     31.63 o 
 -11   4   9        9.13      -22.16     24.17 o 
 -10   4   9       32.40       38.83     26.06 o 
  -9   4   9       54.75       -6.24     22.54 o 
  -8   4   9      257.25      248.05     39.36 o 
  -7   4   9      137.38      129.70     33.83 o 
  -6   4   9      435.66      467.55     20.01 o 
  -5   4   9      292.83      298.96     15.87 o 
  -4   4   9      108.71      121.40     11.31 o 
  -3   4   9      324.41      324.03     14.04 o 
  -2   4   9      928.25      957.66     21.68 o 
  -1   4   9     1308.74     1395.01     36.72 o 
   0   4   9      289.37      264.78     26.96 o 
   1   4   9      671.12      690.08     21.13 o 
   2   4   9       36.17       54.71      8.47 o 
   3   4   9       29.83       20.07      8.06 o 
   4   4   9     2128.91     2165.98     39.97 o 
   5   4   9      364.82      418.69     19.75 o 
   6   4   9      194.13      209.95     15.94 o 
   7   4   9       69.23       69.47     12.86 o 
   8   4   9      111.15      123.69     14.89 o 
   9   4   9      418.22      373.03     24.00 o 
  10   4   9       56.39       58.92     17.52 o 
  11   4   9       13.70       47.45     24.24 o 
  12   4   9      245.94      296.99     33.04 o 
  13   4   9       18.70      -11.72     23.30 o 
 -13   5   9       27.50       -5.21     32.39 o 
 -12   5   9        7.33      -21.01     28.56 o 
 -11   5   9       19.91        0.86     26.17 o 
 -10   5   9       30.97      -30.54     28.84 o 
  -9   5   9      226.24      228.16     39.24 o 
  -8   5   9      111.26       94.71     51.01 o 
  -7   5   9      274.03      272.03     24.90 o 
  -6   5   9      366.15      361.61     21.54 o 
  -5   5   9      291.29      309.69     23.60 o 
  -4   5   9      127.19      126.61     14.77 o 
  -3   5   9      352.61      375.72     19.00 o 
  -2   5   9     1156.38     1158.24     28.38 o 
  -1   5   9       21.06       21.29     12.17 o 
   0   5   9      548.92      570.98     21.24 o 
   1   5   9      154.26      159.77     13.18 o 
   2   5   9     2546.08     2519.36     43.20 o 
   3   5   9      431.69      428.87     18.53 o 
   4   5   9      258.28      257.33     16.20 o 
   5   5   9      504.46      493.50     22.13 o 
   6   5   9      210.47      221.90     16.86 o 
   7   5   9      130.85      140.82     15.58 o 
   8   5   9      330.33      350.81     21.57 o 
   9   5   9        7.32       -8.84     12.66 o 
  10   5   9       37.99       23.65     16.47 o 
  11   5   9        4.05       18.46     20.15 o 
  12   5   9       32.97       31.97     22.61 o 
 -12   6   9       11.05       41.93     62.59 o 
 -11   6   9       16.04       38.14     53.21 o 
 -10   6   9       51.19       -7.83     34.87 o 
  -9   6   9      127.36      112.13     37.65 o 
  -8   6   9       44.74       48.33     25.44 o 
  -7   6   9       80.56       69.16     25.28 o 
  -6   6   9       30.29       37.50     14.87 o 
  -5   6   9      327.15      328.48     25.34 o 
  -4   6   9      554.59      571.31     38.15 o 
  -3   6   9       82.91       98.62     17.71 o 
  -2   6   9      388.10      358.03     25.80 o 
  -1   6   9       40.25       41.84     14.57 o 
   0   6   9       98.02       98.75     16.02 o 
   1   6   9     1178.76     1146.51     32.98 o 
   2   6   9      499.65      465.99     22.44 o 
   3   6   9      373.43      348.65     23.74 o 
   4   6   9      835.54      869.79     27.32 o 
   5   6   9      164.42      148.73     15.67 o 
   6   6   9      750.62      768.89     28.53 o 
   7   6   9      102.94       72.12     14.09 o 
   8   6   9      315.85      288.88     20.95 o 
   9   6   9       98.45      101.78     20.04 o 
  10   6   9       24.35       23.63     17.67 o 
  11   6   9       52.88       95.05     25.58 o 
  12   6   9      216.25      263.94     40.10 o 
 -11   7   9       22.63       44.15     39.96 o 
 -10   7   9      114.77      117.91     49.81 o 
  -9   7   9       11.61       15.11     32.73 o 
  -8   7   9       37.31       47.32     34.15 o 
  -7   7   9      216.59      193.50     28.02 o 
  -6   7   9       28.76       26.27     16.22 o 
  -5   7   9       36.15       26.88     16.49 o 
  -4   7   9      779.87      819.32     41.03 o 
  -3   7   9      135.01       81.70     21.61 o 
  -2   7   9       56.69       41.07     16.16 o 
  -1   7   9      396.10      236.78     59.56 o 
   0   7   9      298.92      312.45     56.98 o 
   1   7   9      169.84      167.75     26.35 o 
   2   7   9      520.50      511.92     33.91 o 
   3   7   9       83.50       60.37     13.75 o 
   4   7   9       30.46       26.74      8.60 o 
   5   7   9       54.52       52.44     11.81 o 
   6   7   9       69.18       77.06     15.46 o 
   7   7   9      560.42      570.50     32.59 o 
   8   7   9      179.95      160.93     23.16 o 
   9   7   9       73.82       87.02     20.72 o 
  10   7   9       50.00       73.44     26.32 o 
  11   7   9      104.62      161.05     86.48 o 
 -10   8   9       12.23       42.38     38.26 o 
  -9   8   9       14.85      -16.19     29.49 o 
  -8   8   9       30.36       -8.24     22.01 o 
  -7   8   9       39.53       56.03     21.00 o 
  -6   8   9      260.36      288.73     30.10 o 
  -5   8   9      319.26      308.71     26.83 o 
  -4   8   9      100.18      105.74     19.84 o 
  -3   8   9      503.05      511.77     36.17 o 
  -2   8   9        2.10       10.55     15.64 o 
  -1   8   9        4.86       -4.20     12.03 o 
   0   8   9      227.00      211.24     27.44 o 
   1   8   9       40.64       28.00     15.07 o 
   2   8   9       81.68       83.85     19.64 o 
   3   8   9       52.88       45.67     15.56 o 
   4   8   9      103.34      109.56     18.80 o 
   5   8   9       19.35       29.97     24.01 o 
   6   8   9        1.09      -19.82     16.69 o 
   7   8   9       99.22       80.08     19.74 o 
   8   8   9       17.13       25.32     17.20 o 
   9   8   9       21.86        3.49     13.73 o 
  10   8   9       92.73      122.30     61.04 o 
  -9   9   9       20.25       92.02     39.57 o 
  -8   9   9       62.69       43.41     34.31 o 
  -7   9   9      453.20      437.27     40.12 o 
  -6   9   9       72.86       75.27     21.25 o 
  -5   9   9       33.23       35.48     18.82 o 
  -4   9   9      153.66      148.82     22.80 o 
  -3   9   9      212.84      294.96     26.98 o 
  -2   9   9      241.91      226.31     24.11 o 
  -1   9   9       36.34       27.23     16.50 o 
   0   9   9       39.89       73.39     18.10 o 
   1   9   9       85.89       79.09     22.17 o 
   2   9   9       51.86       50.84     58.22 o 
   3   9   9       44.76       33.59     20.21 o 
   4   9   9       91.43       52.21     22.41 o 
   5   9   9       44.72       48.35     20.90 o 
   6   9   9      235.20      243.49     30.17 o 
   7   9   9      153.32      132.28     26.66 o 
   8   9   9       43.50       52.38     22.65 o 
   9   9   9        7.47       -2.93     22.30 o 
  -8  10   9       55.65       71.06     46.66 o 
  -7  10   9       34.73       55.53     27.92 o 
  -6  10   9      134.79      126.54     23.66 o 
  -5  10   9      133.14      145.45     24.40 o 
  -4  10   9       40.69       60.79     23.14 o 
  -3  10   9       26.37       20.83     31.77 o 
  -2  10   9        8.64        3.96     19.40 o 
  -1  10   9        7.81       -8.52     19.60 o 
   0  10   9       16.45       41.66     22.07 o 
   1  10   9      262.15      257.22     31.22 o 
   2  10   9       13.67       -1.84     23.54 o 
   3  10   9      101.53      110.07     25.62 o 
   4  10   9       15.07      -13.41     19.33 o 
   5  10   9       37.17       55.16     23.27 o 
   6  10   9       15.83        2.76     20.84 o 
   7  10   9       30.84       16.19     22.24 o 
  -6  11   9       83.18      101.51     41.29 o 
  -5  11   9       17.53       52.55     24.09 o 
  -4  11   9      142.60      151.23     29.91 o 
  -3  11   9       24.57       25.76     23.05 o 
  -2  11   9       26.29       60.98     24.39 o 
  -1  11   9       16.31       -8.76     20.28 o 
   0  11   9       49.96       31.64     22.97 o 
   1  11   9       10.14       -3.52     21.87 o 
   2  11   9       27.68       45.53     39.25 o 
   3  11   9       65.04       39.69     24.32 o 
   4  11   9        4.27      -11.86     34.69 o 
   5  11   9        4.31       43.78     25.36 o 
  -1  12   9        3.87       11.69     24.11 o 
   0  12   9      107.14      162.06     31.73 o 
   1  12   9       37.72       31.72     30.14 o 
 -14   0  10      229.10      219.76     52.49 o 
 -13   0  10       82.28       40.18     38.77 o 
 -12   0  10      695.83      706.38     90.01 o 
 -11   0  10      277.48      263.86     54.28 o 
 -10   0  10      225.86      193.84     38.24 o 
  -9   0  10       82.21      140.38     33.65 o 
  -8   0  10       11.44       -7.91     37.84 o 
  -7   0  10      912.33      982.25     53.11 o 
  -6   0  10      322.24      329.21     16.28 o 
  -5   0  10       41.68       40.21      8.63 o 
  -4   0  10      377.43      389.90     19.09 o 
  -3   0  10     2706.03     2797.46     60.75 o 
  -2   0  10     2233.80     2323.41     52.29 o 
  -1   0  10       86.77       91.22     10.81 o 
   0   0  10      750.83      437.44     31.97 o 
   1   0  10      385.06      331.52     21.13 o 
   2   0  10     1243.85     1303.54     35.54 o 
   3   0  10      741.50      716.59     33.71 o 
   4   0  10     1962.09     1823.83     47.38 o 
   5   0  10      628.95      594.55     33.31 o 
   6   0  10      493.64      468.60     28.33 o 
   7   0  10      239.63      250.97     23.55 o 
   8   0  10      826.53      768.73     37.42 o 
   9   0  10      562.74      512.83     37.42 o 
  10   0  10       38.49       33.50     13.04 o 
  11   0  10       59.46       54.67     24.26 o 
  12   0  10       10.15      -11.36     55.98 o 
  13   0  10       20.84      -41.87     27.93 o 
 -14   1  10      201.46      293.54     58.00 o 
 -13   1  10        4.83      -15.43     28.31 o 
 -12   1  10       82.06      132.33     37.26 o 
 -11   1  10      272.24      324.00     32.36 o 
 -10   1  10      162.68      212.78     31.34 o 
  -9   1  10       21.30       12.94     21.07 o 
  -8   1  10      165.49      195.71     24.35 o 
  -7   1  10      404.75      421.06     27.55 o 
  -6   1  10      222.29      218.07     11.53 o 
  -5   1  10      519.63      564.67     17.22 o 
  -4   1  10      191.89      206.31     12.98 o 
  -3   1  10      811.17      752.37     19.71 o 
  -2   1  10      240.80      273.46     11.90 o 
  -1   1  10      599.10      556.02     14.84 o 
   0   1  10      269.64      273.82     13.79 o 
   1   1  10     1548.13     1578.17     27.74 o 
   2   1  10     1209.53     1189.65     23.83 o 
   3   1  10      659.08      675.84     19.81 o 
   4   1  10     1896.75     1855.77     34.47 o 
   5   1  10      750.94      758.01     29.87 o 
   6   1  10      590.87      581.76     22.71 o 
   7   1  10      599.00      573.46     24.51 o 
   8   1  10      580.47      576.54     23.67 o 
   9   1  10      983.41      909.30     38.24 o 
  10   1  10       27.52       16.42     10.69 o 
  11   1  10       23.66       25.40     19.47 o 
  12   1  10        7.56       11.56     20.46 o 
  13   1  10       41.54       75.54     25.19 o 
 -14   2  10      247.65      216.67     36.24 o 
 -13   2  10       24.90      -36.50     24.33 o 
 -12   2  10        3.11        0.52     23.49 o 
 -11   2  10       47.58       54.14     28.11 o 
 -10   2  10      452.35      462.94     35.30 o 
  -9   2  10      123.75      187.34     25.15 o 
  -8   2  10      110.77      106.88     22.45 o 
  -7   2  10      120.78      170.92     28.74 o 
  -6   2  10      356.14      352.43     15.21 o 
  -5   2  10      599.18      605.42     18.49 o 
  -4   2  10      104.51      116.36     10.06 o 
  -3   2  10      674.16      693.76     18.58 o 
  -2   2  10      163.34      176.03     10.28 o 
  -1   2  10     2368.70     2392.53     37.18 o 
   0   2  10      994.02     1020.22     24.09 o 
   1   2  10     1240.83     1290.55     27.90 o 
   2   2  10      510.94      526.01     15.85 o 
   3   2  10      395.53      390.54     15.49 o 
   4   2  10      128.64       96.37      9.90 o 
   5   2  10      107.53      104.76     11.19 o 
   6   2  10        6.58       17.61      8.91 o 
   7   2  10       27.29       19.64     10.79 o 
   8   2  10       21.49       35.48     11.56 o 
   9   2  10     1029.84     1015.35     31.45 o 
  10   2  10       92.46      115.23     15.62 o 
  11   2  10       86.21      108.12     23.32 o 
  12   2  10       11.92       21.08     19.98 o 
  13   2  10       65.59       97.25     27.30 o 
 -13   3  10       28.90       39.68     31.92 o 
 -12   3  10       28.75      -21.41     26.40 o 
 -11   3  10       76.81       58.61     24.46 o 
 -10   3  10      329.12      311.50     29.92 o 
  -9   3  10      381.59      347.71     29.56 o 
  -8   3  10      104.81      147.99     27.12 o 
  -7   3  10      663.27      642.71     36.55 o 
  -6   3  10      342.21      362.01     17.11 o 
  -5   3  10      847.44      836.03     27.45 o 
  -4   3  10      763.65      775.42     20.87 o 
  -3   3  10     1197.76     1141.75     24.12 o 
  -2   3  10     1084.47     1097.91     22.30 o 
  -1   3  10     1508.68     1660.16     33.30 o 
   0   3  10     2059.17     2185.94     45.34 o 
   1   3  10      948.54     1022.37     25.79 o 
   2   3  10     1072.25     1115.14     24.10 o 
   3   3  10      230.89      235.99     12.88 o 
   4   3  10      604.58      610.46     20.10 o 
   5   3  10       29.08       18.85      9.21 o 
   6   3  10      120.69      146.93     13.85 o 
   7   3  10      464.15      394.17     20.28 o 
   8   3  10      310.32      259.94     19.39 o 
   9   3  10      237.71      269.65     19.33 o 
  10   3  10       54.20       51.33     13.55 o 
  11   3  10       32.31       42.08     21.35 o 
  12   3  10        0.38       -6.92     20.22 o 
  13   3  10      136.83      143.84     29.94 o 
 -13   4  10       10.06       15.09     33.15 o 
 -12   4  10       28.00      -18.55     30.56 o 
 -11   4  10      147.29      103.50     33.21 o 
 -10   4  10      204.71      206.25     41.13 o 
  -9   4  10       32.68       34.15     30.08 o 
  -8   4  10      309.00      295.50     32.55 o 
  -7   4  10      349.28      328.62     22.45 o 
  -6   4  10      802.50      755.09     27.86 o 
  -5   4  10      238.45      242.30     15.21 o 
  -4   4  10      547.24      546.19     18.58 o 
  -3   4  10       11.40        6.17      7.28 o 
  -2   4  10      133.39      134.73     10.93 o 
  -1   4  10      453.80      479.98     37.04 o 
   0   4  10     1120.19     1153.78     30.96 o 
   1   4  10      476.91      518.66     27.35 o 
   2   4  10       15.77       22.59      7.72 o 
   3   4  10      203.15      199.92     12.99 o 
   4   4  10     1038.73     1006.04     26.29 o 
   5   4  10        3.07        1.68      9.30 o 
   6   4  10      282.01      284.82     17.88 o 
   7   4  10      160.27      173.02     16.07 o 
   8   4  10      373.10      378.92     25.67 o 
   9   4  10        8.34       -3.46     11.33 o 
  10   4  10        8.12      -11.89     13.60 o 
  11   4  10       19.34      -12.94     19.09 o 
  12   4  10       50.98       46.86     23.34 o 
 -13   5  10       90.47       53.04     46.61 o 
 -12   5  10       76.20       69.57     40.09 o 
 -11   5  10       58.90       83.45     36.75 o 
 -10   5  10      282.20      300.47     37.63 o 
  -9   5  10       84.48       86.30     31.49 o 
  -8   5  10      280.22      307.96     45.39 o 
  -7   5  10      707.07      661.92     33.59 o 
  -6   5  10      252.67      286.54     20.14 o 
  -5   5  10     1770.84     1751.08     45.18 o 
  -4   5  10      111.29      107.29     13.88 o 
  -3   5  10      491.55      488.86     23.00 o 
  -2   5  10      447.33      498.67     53.69 o 
  -1   5  10      259.04      268.58     33.69 o 
   0   5  10     1528.59     1580.78     34.60 o 
   1   5  10       62.22       73.36     11.41 o 
   2   5  10      345.46      356.19     17.82 o 
   3   5  10     1040.50      959.55     25.75 o 
   4   5  10      235.63      233.75     15.94 o 
   5   5  10      178.06      192.13     15.73 o 
   6   5  10      427.81      437.27     22.05 o 
   7   5  10       72.92       64.19     13.38 o 
   8   5  10      353.76      427.46     23.59 o 
   9   5  10      158.64      191.14     24.18 o 
  10   5  10       32.92       23.71     17.18 o 
  11   5  10        9.61        3.68     20.32 o 
  12   5  10       20.67        0.49     19.98 o 
 -12   6  10        8.30       39.96     43.23 o 
 -11   6  10       26.26       13.89     38.26 o 
 -10   6  10       44.14       25.89     36.38 o 
  -9   6  10       51.15       42.85     35.07 o 
  -8   6  10      111.16       80.27     35.10 o 
  -7   6  10      540.18      572.87     39.03 o 
  -6   6  10       50.62       59.39     17.16 o 
  -5   6  10       29.16       35.95     17.07 o 
  -4   6  10      464.38      462.46     28.40 o 
  -3   6  10      562.87      528.98     29.19 o 
  -2   6  10      476.91      515.10     28.61 o 
  -1   6  10      141.73      118.96     19.30 o 
   0   6  10       20.97       17.42     13.12 o 
   1   6  10      783.02      803.80     26.72 o 
   2   6  10      417.66      439.91     22.21 o 
   3   6  10      382.49      364.65     21.75 o 
   4   6  10     1296.30     1236.86     42.05 o 
   5   6  10      134.85      137.59     16.40 o 
   6   6  10      323.55      310.26     19.93 o 
   7   6  10       59.00       43.38     13.30 o 
   8   6  10       96.35       66.10     15.06 o 
   9   6  10        6.17       -0.83     12.67 o 
  10   6  10        8.49       20.41     28.76 o 
  11   6  10       73.46       84.35     29.19 o 
 -11   7  10       78.30       63.44     43.89 o 
 -10   7  10       15.65      -16.82     32.08 o 
  -9   7  10       12.20       46.47     35.05 o 
  -8   7  10      341.11      330.88     47.72 o 
  -7   7  10      139.42      109.62     25.63 o 
  -6   7  10      362.32      334.80     26.25 o 
  -5   7  10      210.25      201.44     22.55 o 
  -4   7  10      447.35      501.22     30.46 o 
  -3   7  10      237.49      221.23     23.05 o 
  -2   7  10       67.72       78.66     18.46 o 
  -1   7  10      334.25      329.32     28.63 o 
   0   7  10      469.14      522.83     32.89 o 
   1   7  10      565.74      548.70     29.71 o 
   2   7  10      860.80      847.38     38.88 o 
   3   7  10      101.83       95.67     17.32 o 
   4   7  10       23.18       17.25     13.41 o 
   5   7  10       37.55       32.58     13.44 o 
   6   7  10      278.00      238.94     20.80 o 
   7   7  10      110.73      125.83     18.60 o 
   8   7  10      138.04      159.89     20.39 o 
   9   7  10      111.48       78.96     20.21 o 
  10   7  10       50.02       59.75     25.90 o 
  11   7  10       96.48      111.41     40.29 o 
 -10   8  10      151.05      183.41     45.25 o 
  -9   8  10       22.74       56.66     35.04 o 
  -8   8  10       60.92       61.47     33.74 o 
  -7   8  10       22.06       37.64     23.37 o 
  -6   8  10      277.01      243.40     26.87 o 
  -5   8  10       79.99       39.46     17.58 o 
  -4   8  10      159.11      158.79     25.04 o 
  -3   8  10      396.73      349.64     31.90 o 
  -2   8  10      118.42       99.54     18.88 o 
  -1   8  10       17.64        7.65     14.54 o 
   0   8  10      149.99      134.20     19.00 o 
   1   8  10      923.95      849.67     40.20 o 
   2   8  10       97.99      102.91     18.48 o 
   3   8  10       73.71       86.26     17.04 o 
   4   8  10      166.84      139.69     30.88 o 
   5   8  10      150.26      112.36     40.79 o 
   6   8  10      381.38      371.32     41.97 o 
   7   8  10        6.06        6.63     13.14 o 
   8   8  10       76.97       93.68     23.94 o 
   9   8  10       37.39       38.94     19.92 o 
  10   8  10       16.02       -6.33     31.38 o 
  -9   9  10       37.87       39.75     22.75 o 
  -8   9  10       52.62       57.21     31.51 o 
  -7   9  10       32.25       38.51     25.63 o 
  -6   9  10       24.87       22.48     18.09 o 
  -5   9  10      137.10      107.88     21.53 o 
  -4   9  10      233.45      226.70     25.35 o 
  -3   9  10      286.97      304.50     27.61 o 
  -2   9  10       77.87       76.90     18.94 o 
  -1   9  10       35.82       26.02     15.01 o 
   0   9  10       31.15       -0.97     15.83 o 
   1   9  10      238.79      267.98     36.27 o 
   2   9  10       45.54       35.43     20.05 o 
   3   9  10       23.26       16.42     20.43 o 
   4   9  10       67.86       63.96     21.64 o 
   5   9  10      207.00      217.63     29.17 o 
   6   9  10      136.25      157.54     27.65 o 
   7   9  10       78.69       68.42     23.80 o 
   8   9  10       22.46        6.17     22.04 o 
  -7  10  10       48.57       54.20     27.65 o 
  -6  10  10       93.43       73.82     22.59 o 
  -5  10  10       84.81       85.90     22.23 o 
  -4  10  10       40.86       46.90     20.28 o 
  -3  10  10      220.84      203.20     29.94 o 
  -2  10  10      106.72      132.47     54.78 o 
  -1  10  10       50.56       27.26     21.13 o 
   0  10  10      150.37      234.80     39.62 o 
   1  10  10       53.97       50.45     26.98 o 
   2  10  10       10.61       -6.99     19.10 o 
   3  10  10       72.27       17.46     25.90 o 
   4  10  10       23.64       14.96     24.01 o 
   5  10  10       13.57        2.45     20.90 o 
   6  10  10        4.30        6.22     20.96 o 
   7  10  10       60.11       59.11     30.34 o 
  -5  11  10       61.86       46.09     25.47 o 
  -4  11  10        1.10       11.12     23.46 o 
  -3  11  10       17.24       53.87     24.74 o 
  -2  11  10       42.48       43.89     24.14 o 
  -1  11  10       53.95       48.91     23.44 o 
   0  11  10       49.07       81.27     25.74 o 
   1  11  10       10.38        3.63     26.78 o 
   2  11  10       95.82       89.31     27.05 o 
   3  11  10        6.30      -22.21     25.28 o 
   4  11  10       12.60       17.21     24.67 o 
   5  11  10        5.24       28.67     36.93 o 
 -14   0  11        0.47      -79.08     66.25 o 
 -13   0  11       23.48       20.66     35.04 o 
 -12   0  11       20.19       10.96     65.74 o 
 -11   0  11        5.99       13.29     33.91 o 
 -10   0  11       46.06       57.47     30.69 o 
  -9   0  11       94.38       69.22     30.75 o 
  -8   0  11       82.88      134.68     51.28 o 
  -7   0  11       11.35       46.81     26.40 o 
  -6   0  11       37.40       30.73      8.79 o 
  -5   0  11     5168.48     5451.06    108.15 o 
  -4   0  11     7398.06     7581.16    143.69 o 
  -3   0  11       44.91       38.08     10.54 o 
  -2   0  11     3774.81     3837.39     78.81 o 
  -1   0  11      244.16      238.90     15.89 o 
   0   0  11     1035.04      871.75    112.15 o 
   1   0  11     4622.69     4743.62    114.33 o 
   2   0  11      171.07      161.52     14.36 o 
   3   0  11     1009.27     1080.83     33.79 o 
   4   0  11      184.86      170.80     32.18 o 
   5   0  11      268.77      288.62     26.28 o 
   6   0  11     1358.07     1316.39     44.83 o 
   7   0  11      766.94      763.67     35.81 o 
   8   0  11      427.16      371.92     29.13 o 
   9   0  11      283.15      238.77     25.05 o 
  10   0  11       13.68       26.17     16.79 o 
  11   0  11        0.33      -11.31     20.09 o 
  12   0  11       41.33       14.04     22.54 o 
  13   0  11        3.54       -2.38     48.51 o 
 -14   1  11        8.42      -26.49     27.68 o 
 -13   1  11       66.22       55.15     27.77 o 
 -12   1  11        9.99      -22.89     21.82 o 
 -11   1  11      175.91      219.67     29.03 o 
 -10   1  11      114.57      106.16     24.26 o 
  -9   1  11      266.59      257.73     27.63 o 
  -8   1  11      668.06      783.96     55.16 o 
  -7   1  11      160.29      138.09     28.03 o 
  -6   1  11      280.63      305.90     13.26 o 
  -5   1  11      507.80      480.58     16.60 o 
  -4   1  11     1075.18     1061.00     25.03 o 
  -3   1  11       75.20       67.20      7.97 o 
  -2   1  11       19.39       13.13      6.26 o 
  -1   1  11      707.46      763.62     18.02 o 
   0   1  11     1330.40     1369.36     30.87 o 
   1   1  11      168.81      160.02      9.54 o 
   2   1  11      447.77      459.95     15.71 o 
   3   1  11      599.65      548.32     32.45 o 
   4   1  11      466.74      442.96     29.30 o 
   5   1  11      777.40      815.03     23.39 o 
   6   1  11       65.61       52.22     10.50 o 
   7   1  11      149.48      143.10     14.01 o 
   8   1  11      338.75      279.96     20.05 o 
   9   1  11      266.70      238.96     18.41 o 
  10   1  11        1.14        8.72     11.20 o 
  11   1  11       13.23       -2.20     20.09 o 
  12   1  11       29.82       56.68     26.30 o 
  13   1  11       11.81       -1.64     22.18 o 
 -14   2  11      163.03      205.42     36.84 o 
 -13   2  11       17.77        3.57     26.75 o 
 -12   2  11      221.02      201.29     30.80 o 
 -11   2  11      111.71      104.69     26.67 o 
 -10   2  11       67.35       75.11     22.62 o 
  -9   2  11       92.26       42.98     24.90 o 
  -8   2  11      136.90      129.37     34.68 o 
  -7   2  11      197.47      186.21     33.81 o 
  -6   2  11      221.32      252.62     20.12 o 
  -5   2  11     1162.82     1222.54     26.62 o 
  -4   2  11     2366.85     2397.35     41.60 o 
  -3   2  11     1440.08     1524.00     29.31 o 
  -2   2  11     1949.04     1954.43     33.26 o 
  -1   2  11     1092.96     1129.85     22.43 o 
   0   2  11     1000.63     1076.46     41.60 o 
   1   2  11     3652.30     3693.13     54.39 o 
   2   2  11     1439.43     1323.66     26.47 o 
   3   2  11     1128.13     1159.74     25.54 o 
   4   2  11       33.47       33.76      9.00 o 
   5   2  11      751.37      759.11     23.28 o 
   6   2  11      954.22      938.97     33.68 o 
   7   2  11     1036.59      961.51     30.65 o 
   8   2  11      769.20      666.55     25.81 o 
   9   2  11       72.65       66.68     12.97 o 
  10   2  11       29.58       27.01     12.01 o 
  11   2  11       28.03       28.64     20.37 o 
  12   2  11        4.09      -11.69     19.11 o 
  13   2  11      309.59      348.31     36.40 o 
 -13   3  11        4.66      -34.20     34.68 o 
 -12   3  11       27.94       10.78     37.58 o 
 -11   3  11       60.73       52.16     28.55 o 
 -10   3  11       51.39       44.93     28.60 o 
  -9   3  11       87.70       77.96     32.81 o 
  -8   3  11      490.01      513.55     39.11 o 
  -7   3  11      276.38      293.74     20.43 o 
  -6   3  11      100.80      105.00     22.92 o 
  -5   3  11       20.43       16.10      9.49 o 
  -4   3  11       38.83       48.78      9.58 o 
  -3   3  11      443.99      508.02     16.86 o 
  -2   3  11      156.99      155.06     10.93 o 
  -1   3  11     1104.95     1232.09     28.13 o 
   0   3  11     3524.58     3663.71     68.22 o 
   1   3  11        9.55        6.13      5.60 o 
   2   3  11      103.78      122.36      9.73 o 
   3   3  11      332.01      380.88     16.02 o 
   4   3  11      900.72      883.08     23.65 o 
   5   3  11      241.62      228.02     15.35 o 
   6   3  11      283.62      284.82     17.46 o 
   7   3  11      229.06      237.68     17.30 o 
   8   3  11      581.21      609.49     30.89 o 
   9   3  11       99.97       97.88     14.60 o 
  10   3  11        3.30       -4.82     11.75 o 
  11   3  11        3.09       28.65     19.44 o 
  12   3  11        1.89       -5.66     20.85 o 
  13   3  11      159.46      216.19     32.20 o 
 -13   4  11       20.53      -57.88     38.59 o 
 -12   4  11       25.47       -6.06     37.90 o 
 -11   4  11      174.97      131.37     41.69 o 
 -10   4  11      166.73      127.68     31.64 o 
  -9   4  11      153.74      159.42     30.94 o 
  -8   4  11      381.20      417.73     36.94 o 
  -7   4  11      159.04      172.85     18.79 o 
  -6   4  11      213.79      216.95     15.55 o 
  -5   4  11      439.61      464.01     19.73 o 
  -4   4  11     1023.94      996.53     24.62 o 
  -3   4  11       97.20      102.60      9.85 o 
  -2   4  11       54.92       54.95      9.64 o 
  -1   4  11       56.99       64.47      9.46 o 
   0   4  11      500.21      502.64     30.08 o 
   1   4  11      649.16      665.39     22.39 o 
   2   4  11       38.89       35.25      8.32 o 
   3   4  11      291.82      294.16     15.12 o 
   4   4  11      330.94      317.34     17.14 o 
   5   4  11      195.84      214.76     15.78 o 
   6   4  11       66.83       57.24     12.31 o 
   7   4  11        2.04       -3.27     10.43 o 
   8   4  11      106.04      105.34     14.54 o 
   9   4  11       59.51       70.98     14.68 o 
  10   4  11       20.11        6.47     10.70 o 
  11   4  11       33.12       46.54     29.29 o 
  12   4  11       22.29       31.29     22.57 o 
 -12   5  11       74.81      124.95     45.39 o 
 -11   5  11        1.35       42.07     29.55 o 
 -10   5  11       42.46       48.63     29.60 o 
  -9   5  11       98.88      109.50     29.76 o 
  -8   5  11      458.98      501.36     39.42 o 
  -7   5  11      413.60      384.62     27.18 o 
  -6   5  11      368.09      344.87     24.55 o 
  -5   5  11     2893.50     2737.92     61.63 o 
  -4   5  11      305.40      324.23     23.58 o 
  -3   5  11      389.74      353.79     27.21 o 
  -2   5  11       84.43      108.73     16.15 o 
  -1   5  11       50.47       56.63     11.25 o 
   0   5  11      345.56      375.34     18.70 o 
   1   5  11       65.96       68.43     11.72 o 
   2   5  11      324.77      308.69     18.64 o 
   3   5  11     1155.25     1165.73     28.78 o 
   4   5  11      111.64      131.05     13.51 o 
   5   5  11      321.41      327.70     19.09 o 
   6   5  11      259.41      241.73     18.02 o 
   7   5  11      299.52      283.05     19.40 o 
   8   5  11       18.95       -7.52     11.47 o 
   9   5  11        6.06       12.24     14.19 o 
  10   5  11       13.40       26.90     17.07 o 
  11   5  11       16.93       14.20     25.62 o 
  12   5  11       26.23       27.30     30.90 o 
 -12   6  11      177.28      209.19     90.49 o 
 -11   6  11      150.78      113.01     44.60 o 
 -10   6  11       26.59      -18.50     32.68 o 
  -9   6  11       30.38      119.27     38.89 o 
  -8   6  11      158.42      227.83     43.73 o 
  -7   6  11       79.75       78.31     42.80 o 
  -6   6  11      948.35      947.11     36.45 o 
  -5   6  11      254.03      275.33     25.86 o 
  -4   6  11      118.95      129.74     23.72 o 
  -3   6  11      301.92      295.86     31.64 o 
  -2   6  11      112.65       84.68     21.46 o 
  -1   6  11      107.28      113.74     17.47 o 
   0   6  11      277.38      225.56     20.60 o 
   1   6  11        9.12       -4.11     11.08 o 
   2   6  11      115.00      122.88     15.15 o 
   3   6  11       22.15       23.48     12.82 o 
   4   6  11      590.87      560.95     26.99 o 
   5   6  11      602.97      615.39     28.65 o 
   6   6  11      120.37      124.32     16.51 o 
   7   6  11       81.01       74.59     15.95 o 
   8   6  11        8.84        4.18     13.55 o 
   9   6  11       11.52       28.53     14.98 o 
  10   6  11      131.53      146.52     24.05 o 
  11   6  11       16.56        3.31     26.68 o 
 -11   7  11       48.60       36.52     74.27 o 
 -10   7  11       35.78       33.69     36.52 o 
  -9   7  11      147.42      104.04     39.89 o 
  -8   7  11      680.18      670.39     60.76 o 
  -7   7  11       41.18       -1.69     22.05 o 
  -6   7  11      635.36      680.01     45.59 o 
  -5   7  11      438.69      373.45     37.81 o 
  -4   7  11      408.32      387.20     27.66 o 
  -3   7  11      462.15      486.35     30.03 o 
  -2   7  11      581.97      542.98     35.69 o 
  -1   7  11       27.29       19.93     17.63 o 
   0   7  11       36.28       59.17     16.26 o 
   1   7  11       25.67       -5.18     13.75 o 
   2   7  11       88.60       84.72     17.45 o 
   3   7  11      351.21      330.64     25.06 o 
   4   7  11      581.06      603.42     28.85 o 
   5   7  11      507.49      486.14     26.93 o 
   6   7  11      334.51      277.59     22.31 o 
   7   7  11      219.29      256.16     22.51 o 
   8   7  11      180.47      165.16     20.54 o 
   9   7  11       56.25       56.94     19.60 o 
  10   7  11       38.40       69.41     32.39 o 
 -10   8  11        0.02       22.32     36.60 o 
  -9   8  11       34.87       56.61     38.21 o 
  -8   8  11        8.21       12.86     32.23 o 
  -7   8  11       45.93      118.16     28.31 o 
  -6   8  11      109.97      116.88     21.84 o 
  -5   8  11       51.17       49.14     18.82 o 
  -4   8  11      611.76      637.84     35.25 o 
  -3   8  11      485.70      511.35     31.57 o 
  -2   8  11      106.93       81.10     16.68 o 
  -1   8  11      177.05      103.55     26.89 o 
   0   8  11       33.97       39.16     18.44 o 
   1   8  11      451.14      399.01     44.55 o 
   2   8  11      217.08      238.80     26.59 o 
   3   8  11       83.92       52.81     14.23 o 
   4   8  11      313.11      288.04     24.67 o 
   5   8  11      336.29      340.15     34.39 o 
   6   8  11       85.19      145.10     48.80 o 
   7   8  11       42.14       21.55     31.57 o 
   8   8  11        8.75        6.71     20.11 o 
   9   8  11       13.72       30.22     19.64 o 
  -9   9  11       30.66      -21.76     32.05 o 
  -8   9  11      128.16      103.06     33.52 o 
  -7   9  11       38.21       42.08     16.22 o 
  -6   9  11      236.69      258.09     31.28 o 
  -5   9  11       21.28        6.70     16.78 o 
  -4   9  11      131.98      130.54     29.12 o 
  -3   9  11      386.23      378.60     29.69 o 
  -2   9  11        4.83        1.25     16.90 o 
  -1   9  11        1.11       -2.92     12.09 o 
   0   9  11      120.10      112.04     23.07 o 
   1   9  11        7.12      -21.94     18.00 o 
   2   9  11       16.71       -2.71     19.48 o 
   3   9  11       59.00       66.62     22.68 o 
   4   9  11       98.33       68.20     27.62 o 
   5   9  11       79.37       88.78     23.34 o 
   6   9  11      313.59      324.43     49.17 o 
   7   9  11        6.77        8.18     18.63 o 
   8   9  11        8.27      -12.16     27.10 o 
  -7  10  11       14.09        3.39     30.02 o 
  -6  10  11       60.39       -5.82     33.51 o 
  -5  10  11       34.11       -6.24     18.25 o 
  -4  10  11      235.66      255.13     28.01 o 
  -3  10  11      347.78      346.25     30.29 o 
  -2  10  11       23.13      -11.05     18.36 o 
  -1  10  11      128.19       85.20     70.87 o 
   0  10  11      193.90      153.47     32.86 o 
   1  10  11      392.39      409.43     38.46 o 
   2  10  11       32.50       31.95     22.18 o 
   3  10  11       74.25       97.99     26.55 o 
   4  10  11       23.45        5.30     21.37 o 
   5  10  11       79.89       81.28     28.96 o 
   6  10  11       40.35       32.53     22.38 o 
   7  10  11        3.36        8.20     23.47 o 
  -5  11  11       27.23       66.27     27.23 o 
  -4  11  11       32.77       37.13     54.28 o 
  -3  11  11        0.97       -4.90     21.12 o 
  -2  11  11       51.72       71.27     25.49 o 
  -1  11  11       57.89       57.37     35.04 o 
   0  11  11        5.39       26.66     28.19 o 
   1  11  11       91.44       70.13     27.10 o 
   2  11  11        9.94       13.40     23.25 o 
   3  11  11       18.57       23.53     24.91 o 
   4  11  11       59.17       88.25     32.81 o 
 -14   0  12       91.46       28.16     43.86 o 
 -13   0  12        6.92      -12.51     37.11 o 
 -12   0  12       46.17       45.31     37.28 o 
 -11   0  12       25.97       -4.84     32.04 o 
 -10   0  12      127.83      113.98     53.25 o 
  -9   0  12        0.82        1.72     46.22 o 
  -8   0  12     1005.06      949.40     58.69 o 
  -7   0  12      118.86      108.00     32.05 o 
  -6   0  12      196.97      230.91     17.04 o 
  -5   0  12      202.31      212.58     30.73 o 
  -4   0  12      144.74      176.93     16.23 o 
  -3   0  12      292.09      306.57     19.88 o 
  -2   0  12       81.56       91.39     12.85 o 
  -1   0  12       20.04       48.36     10.76 o 
   0   0  12        0.21       -2.06      5.16 o 
   1   0  12       41.10       41.83     11.51 o 
   2   0  12        9.59       16.25      9.22 o 
   3   0  12       36.22       66.01     12.27 o 
   4   0  12        4.69        5.77      9.64 o 
   5   0  12      310.89      285.09     22.13 o 
   6   0  12      111.35      106.37     17.98 o 
   7   0  12      174.94      166.92     24.12 o 
   8   0  12      255.20      225.91     24.53 o 
   9   0  12        2.39      -12.81     13.70 o 
  10   0  12        6.85      -16.41     22.11 o 
  11   0  12       13.74      -21.86     23.95 o 
  12   0  12        6.69      -16.59     25.42 o 
  13   0  12       75.88       22.22     59.95 o 
 -14   1  12      107.63      114.81     40.79 o 
 -13   1  12       18.55      -17.49     25.93 o 
 -12   1  12      131.29      127.93     30.93 o 
 -11   1  12       72.79       92.80     29.96 o 
 -10   1  12       93.18       75.21     36.85 o 
  -9   1  12       44.13       22.81     29.89 o 
  -8   1  12       46.77       26.81     22.15 o 
  -7   1  12      246.78      238.65     35.35 o 
  -6   1  12      592.96      571.64     32.12 o 
  -5   1  12       65.63       59.68      8.19 o 
  -4   1  12        0.07       -6.69      7.68 o 
  -3   1  12       17.46       16.00      6.50 o 
  -2   1  12       19.93       32.17      7.19 o 
  -1   1  12     3130.68     3268.23     49.22 o 
   0   1  12      743.37      702.70     77.05 o 
   1   1  12      309.34      339.80     13.76 o 
   2   1  12       19.55       11.80      6.38 o 
   3   1  12      205.72      221.30     12.46 o 
   4   1  12        5.37        5.49      6.26 o 
   5   1  12      170.25      157.99     13.19 o 
   6   1  12       71.06       73.73     11.51 o 
   7   1  12       32.56       28.48     10.49 o 
   8   1  12      406.45      387.83     29.72 o 
   9   1  12       55.69       38.78      9.34 o 
  10   1  12        7.00        7.56     10.64 o 
  11   1  12       32.43       15.81     19.31 o 
  12   1  12       41.65       23.91     22.03 o 
  13   1  12        5.63       -8.40     21.92 o 
 -13   2  12       53.88       56.63     33.73 o 
 -12   2  12       59.26       33.01     30.33 o 
 -11   2  12      144.13       88.65     76.88 o 
 -10   2  12      213.16      125.93     37.66 o 
  -9   2  12      326.41      313.17     35.54 o 
  -8   2  12      133.91       90.96     33.31 o 
  -7   2  12      116.14       95.99     22.50 o 
  -6   2  12       84.10      104.00     11.23 o 
  -5   2  12     1014.43      988.35     24.85 o 
  -4   2  12       99.89      111.52     11.10 o 
  -3   2  12       45.89       48.94     10.20 o 
  -2   2  12      109.77      103.66      9.36 o 
  -1   2  12      968.06      936.63     20.77 o 
   0   2  12      676.49      667.98     20.26 o 
   1   2  12      385.95      375.17     14.35 o 
   2   2  12      226.36      246.94     17.51 o 
   3   2  12      728.30      742.75     21.04 o 
   4   2  12      523.72      487.87     19.28 o 
   5   2  12      151.35      176.18     14.22 o 
   6   2  12      107.32      110.51     14.92 o 
   7   2  12      147.52      143.63     14.81 o 
   8   2  12      169.55      131.07     14.55 o 
   9   2  12       21.59       17.76     11.14 o 
  10   2  12        6.84        4.26     11.44 o 
  11   2  12        3.83       23.42     18.87 o 
  12   2  12        6.91      -27.32     18.21 o 
  13   2  12       93.96      129.95     29.43 o 
 -13   3  12       64.74        5.43     47.33 o 
 -12   3  12       21.06       36.25     38.89 o 
 -11   3  12      109.80       95.99     38.99 o 
 -10   3  12       35.55       36.52     28.88 o 
  -9   3  12       90.86       43.36     22.69 o 
  -8   3  12      583.18      644.33     35.99 o 
  -7   3  12      384.98      359.93     28.12 o 
  -6   3  12     1025.96     1053.08     33.00 o 
  -5   3  12      420.63      408.70     19.86 o 
  -4   3  12      443.42      451.76     17.84 o 
  -3   3  12      877.59      838.56     21.36 o 
  -2   3  12      446.45      433.24     14.99 o 
  -1   3  12       93.32      101.80     10.71 o 
   0   3  12     2023.93     2060.06     45.44 o 
   1   3  12       37.51       25.48      6.40 o 
   2   3  12       34.99       37.16      7.84 o 
   3   3  12      538.27      497.35     18.49 o 
   4   3  12      768.49      725.50     22.41 o 
   5   3  12      348.85      345.48     17.92 o 
   6   3  12      228.61      225.56     16.56 o 
   7   3  12      170.15      145.36     14.99 o 
   8   3  12      315.60      261.14     22.04 o 
   9   3  12       30.81       46.45     16.22 o 
  10   3  12       29.54       18.31     12.50 o 
  11   3  12       36.58       33.01     28.46 o 
  12   3  12       41.41       22.00     21.75 o 
 -13   4  12       41.90       43.62     59.16 o 
 -12   4  12       37.60       17.47     34.40 o 
 -11   4  12       81.67      115.29     33.64 o 
 -10   4  12        0.10      -11.83     40.46 o 
  -9   4  12      269.66      258.78     33.90 o 
  -8   4  12      138.90      100.16     40.54 o 
  -7   4  12      213.88      235.06     20.23 o 
  -6   4  12      617.27      671.43     23.57 o 
  -5   4  12      126.11      135.12     13.57 o 
  -4   4  12        6.50       24.08      9.84 o 
  -3   4  12      243.30      240.80     13.21 o 
  -2   4  12      635.36      656.98     22.06 o 
  -1   4  12      237.73      265.85     15.43 o 
   0   4  12       61.88       46.76     11.25 o 
   1   4  12       13.09       -0.55     10.20 o 
   2   4  12      144.12      146.66     11.18 o 
   3   4  12      182.21      200.45     13.70 o 
   4   4  12      349.93      376.59     21.68 o 
   5   4  12       74.51       74.55     13.56 o 
   6   4  12      220.54      200.52     16.52 o 
   7   4  12      626.81      610.74     26.91 o 
   8   4  12      435.54      423.38     22.90 o 
   9   4  12       81.15       76.29     15.74 o 
  10   4  12        9.37       24.97     12.24 o 
  11   4  12       13.07       35.98     20.55 o 
  12   4  12       70.44       92.54     26.04 o 
 -12   5  12       90.01      141.00     51.00 o 
 -11   5  12       77.10       91.24     40.67 o 
 -10   5  12       29.99       46.20     38.04 o 
  -9   5  12       43.84      -12.90     31.76 o 
  -8   5  12       23.88       11.36     30.06 o 
  -7   5  12       11.03        2.42     20.22 o 
  -6   5  12       15.45       15.60     14.75 o 
  -5   5  12      348.42      355.60     25.33 o 
  -4   5  12      451.85      472.94     27.55 o 
  -3   5  12      153.35      158.83     18.55 o 
  -2   5  12       79.02       71.37     15.58 o 
  -1   5  12      274.46      290.69     20.88 o 
   0   5  12      504.06      438.14     37.84 o 
   1   5  12      149.43      139.18     14.35 o 
   2   5  12      178.70      176.01     15.95 o 
   3   5  12     2279.31     2184.38     65.78 o 
   4   5  12      643.52      621.46     27.67 o 
   5   5  12      521.80      542.54     23.71 o 
   6   5  12       95.66       82.99     13.73 o 
   7   5  12        5.09        4.82     11.11 o 
   8   5  12        9.37        8.96     12.15 o 
   9   5  12       36.37       36.33     13.67 o 
  10   5  12      149.34      214.18     20.37 o 
  11   5  12      120.92       99.32     24.83 o 
  12   5  12      172.83      180.34    110.83 o 
 -12   6  12       76.12      107.93     47.68 o 
 -11   6  12        5.21      -48.90     37.50 o 
 -10   6  12        0.44       14.44     35.74 o 
  -9   6  12       31.40       39.38     35.44 o 
  -8   6  12      142.99      153.35     39.75 o 
  -7   6  12       20.33       -0.42     31.01 o 
  -6   6  12        2.39        8.88     14.65 o 
  -5   6  12      213.06      228.40     22.59 o 
  -4   6  12     1025.30     1006.85     59.90 o 
  -3   6  12       40.81       75.82     18.28 o 
  -2   6  12        1.87       10.14     14.72 o 
  -1   6  12      241.91      252.25     21.89 o 
   0   6  12      109.86      114.33     25.92 o 
   1   6  12        8.35       -6.19     12.48 o 
   2   6  12      316.36      329.97     20.99 o 
   3   6  12      333.58      330.84     24.35 o 
   4   6  12      264.53      267.68     20.55 o 
   5   6  12      229.34      263.06     22.90 o 
   6   6  12       20.35       35.73     13.77 o 
   7   6  12       48.56       53.59     15.18 o 
   8   6  12       14.79       14.81     14.35 o 
   9   6  12      138.85      123.35     19.32 o 
  10   6  12       20.73       53.06     35.31 o 
  11   6  12       21.00        9.06     25.22 o 
 -11   7  12       53.58       -3.94     38.04 o 
 -10   7  12       91.18      110.70     41.07 o 
  -9   7  12       17.01      -38.81     52.28 o 
  -8   7  12       16.65      -28.03     31.60 o 
  -7   7  12       25.17       45.22     34.14 o 
  -6   7  12      565.74      535.70     38.66 o 
  -5   7  12      454.03      460.67     34.86 o 
  -4   7  12      232.77      257.47     28.41 o 
  -3   7  12      219.52      195.99     24.55 o 
  -2   7  12       76.56       64.83     17.25 o 
  -1   7  12       59.84       71.45     17.65 o 
   0   7  12      149.66      176.25     20.40 o 
   1   7  12       18.19       37.90     15.57 o 
   2   7  12       72.87       77.97     17.30 o 
   3   7  12     1331.21     1394.52     44.44 o 
   4   7  12      165.96      172.12     20.90 o 
   5   7  12      268.83      304.11     22.64 o 
   6   7  12      111.90      109.52     17.62 o 
   7   7  12       94.56       90.62     19.41 o 
   8   7  12       25.81       51.68     16.72 o 
   9   7  12       43.54       61.16     17.69 o 
  10   7  12       39.08       26.35     30.64 o 
 -10   8  12       16.63       49.98     43.06 o 
  -9   8  12       15.49       36.24     35.10 o 
  -8   8  12       80.63       44.40     35.05 o 
  -7   8  12       34.61       84.54     35.08 o 
  -6   8  12       58.07       27.43     20.69 o 
  -5   8  12       36.08       -5.14     16.15 o 
  -4   8  12      578.96      596.67     40.43 o 
  -3   8  12      290.43      357.63     48.48 o 
  -2   8  12      331.56      322.94     30.55 o 
  -1   8  12       45.64       29.60     15.73 o 
   0   8  12       51.35       20.12     15.24 o 
   1   8  12      220.87      218.33     22.65 o 
   2   8  12       33.88       66.24     17.25 o 
   3   8  12      180.22      167.87     21.01 o 
   4   8  12      338.21      347.90     27.70 o 
   5   8  12       77.52       68.70     17.99 o 
   6   8  12        9.45        4.86     18.26 o 
   7   8  12       51.34       66.04     38.31 o 
   8   8  12       99.94       88.15     24.28 o 
   9   8  12      123.15      150.98     27.26 o 
  -9   9  12        6.11       -3.96     36.46 o 
  -8   9  12       72.15       83.66     38.61 o 
  -7   9  12       49.33       28.33     32.44 o 
  -6   9  12      185.07      206.69     25.89 o 
  -5   9  12      157.62      140.15     23.08 o 
  -4   9  12      119.69      111.52     22.69 o 
  -3   9  12       34.48       21.89     18.17 o 
  -2   9  12       23.32        9.29     26.85 o 
  -1   9  12      229.71       57.99     39.00 o 
   0   9  12       26.82       33.81     13.82 o 
   1   9  12       84.80       78.74     25.70 o 
   2   9  12       95.12       41.81     24.55 o 
   3   9  12      243.00      251.55     39.65 o 
   4   9  12      190.12      156.47     33.98 o 
   5   9  12      186.12      197.05     36.47 o 
   6   9  12       57.11       45.91     19.89 o 
   7   9  12       10.40       10.30     20.37 o 
   8   9  12       11.10        3.58     21.94 o 
  -7  10  12        3.67       48.56     32.58 o 
  -6  10  12       61.92       66.32     28.97 o 
  -5  10  12       62.18       70.38     28.67 o 
  -4  10  12      112.63       90.82     21.53 o 
  -3  10  12      242.05      300.17     48.78 o 
  -2  10  12       33.88       54.06     26.68 o 
  -1  10  12        0.73      -15.81     17.06 o 
   0  10  12        3.75      -13.21     18.98 o 
   1  10  12      129.99      137.98     30.69 o 
   2  10  12      122.52      178.01     34.49 o 
   3  10  12      134.67      131.46     32.70 o 
   4  10  12      245.81      226.29     31.36 o 
   5  10  12      167.50      205.85     32.54 o 
   6  10  12        4.81        1.02     21.91 o 
  -4  11  12      101.86      142.98     35.16 o 
  -3  11  12       30.22       19.67     28.63 o 
  -2  11  12       49.87       65.78     30.01 o 
  -1  11  12       13.86      -21.09     21.74 o 
   0  11  12       34.66        1.73     23.01 o 
   1  11  12      127.59      100.78     28.44 o 
   2  11  12       40.16       31.19     37.45 o 
   3  11  12       27.24       11.09     34.11 o 
   4  11  12       30.57       56.26     26.69 o 
 -13   0  13        0.14      -61.67     55.82 o 
 -12   0  13       68.23      -10.69     51.44 o 
 -11   0  13       36.08        0.96     49.47 o 
 -10   0  13      336.41      221.83     42.68 o 
  -9   0  13      135.41       83.75     32.94 o 
  -8   0  13      173.15      146.13     36.01 o 
  -7   0  13       55.55       58.47     31.38 o 
  -6   0  13      443.55      408.92     26.21 o 
  -5   0  13      342.70      336.97     20.73 o 
  -4   0  13      267.82      242.11     18.85 o 
  -3   0  13      557.04      546.27     24.64 o 
  -2   0  13      169.40      166.77     15.49 o 
  -1   0  13       62.75       91.13     12.50 o 
   0   0  13      525.07      532.27     38.36 o 
   1   0  13       44.32       36.26     16.67 o 
   2   0  13      206.74      214.94     17.37 o 
   3   0  13       54.07       53.75     16.82 o 
   4   0  13      100.56       75.15     13.95 o 
   5   0  13       38.58       55.81     14.24 o 
   6   0  13      219.97      220.35     22.47 o 
   7   0  13      779.85      765.26     51.44 o 
   8   0  13      386.35      355.78     29.08 o 
   9   0  13       24.78       15.14     15.05 o 
  10   0  13        4.28       -2.77     16.33 o 
  11   0  13       30.22       38.66     27.93 o 
  12   0  13       42.25       80.48     34.72 o 
  13   0  13      117.05      104.54     39.67 o 
 -13   1  13       18.74       -6.14     43.45 o 
 -12   1  13       45.42       43.00     40.80 o 
 -11   1  13        7.82       30.72     38.67 o 
 -10   1  13      138.87      145.34     27.20 o 
  -9   1  13      106.24      119.15     34.49 o 
  -8   1  13      120.89      143.07     25.98 o 
  -7   1  13       22.20       45.89     21.19 o 
  -6   1  13      367.91      394.42     15.91 o 
  -5   1  13      948.50      944.92     25.29 o 
  -4   1  13      162.82      172.44     17.08 o 
  -3   1  13       45.84       30.59      9.48 o 
  -2   1  13       22.67       28.92      7.67 o 
  -1   1  13     1206.69     1335.24     26.56 o 
   0   1  13     1662.46     1717.11     38.00 o 
   1   1  13       14.47       14.40      6.73 o 
   2   1  13      351.96      331.79     14.62 o 
   3   1  13       33.58       33.46      7.86 o 
   4   1  13       87.14       87.51     12.45 o 
   5   1  13      106.09       96.01     11.46 o 
   6   1  13      489.29      507.70     22.25 o 
   7   1  13      422.33      457.84     22.61 o 
   8   1  13      218.99      174.17     15.88 o 
   9   1  13       21.12       16.79     11.43 o 
  10   1  13        0.56       -3.80      9.60 o 
  11   1  13       53.52       41.02     18.07 o 
  12   1  13       69.03       72.31     23.92 o 
  13   1  13       34.22       61.98     26.29 o 
 -13   2  13       22.32       -4.91     32.39 o 
 -12   2  13      159.04      135.89     46.22 o 
 -11   2  13       44.92       44.90     32.50 o 
 -10   2  13       63.04        8.41     32.54 o 
  -9   2  13      242.85      171.28     26.22 o 
  -8   2  13       58.82       35.96     22.09 o 
  -7   2  13      500.28      440.11     30.55 o 
  -6   2  13      306.66      310.44     17.37 o 
  -5   2  13      754.08      761.84     36.51 o 
  -4   2  13      271.82      275.15     14.92 o 
  -3   2  13      326.76      348.95     15.60 o 
  -2   2  13      204.34      208.76     11.80 o 
  -1   2  13      951.59      988.02     22.68 o 
   0   2  13      220.41      210.22     12.65 o 
   1   2  13      137.11      144.96     10.15 o 
   2   2  13      494.03      516.72     25.49 o 
   3   2  13       54.27       53.04      9.00 o 
   4   2  13       24.06       12.97      8.48 o 
   5   2  13      495.60      466.12     20.51 o 
   6   2  13      476.38      498.38     24.42 o 
   7   2  13      528.26      490.65     22.81 o 
   8   2  13       18.69        7.37     10.12 o 
   9   2  13        5.61       13.26     11.40 o 
  10   2  13       23.29       35.92     13.32 o 
  11   2  13        3.84       31.01     20.72 o 
  12   2  13       21.29       45.92     23.33 o 
 -13   3  13       43.22      126.18     47.37 o 
 -12   3  13        5.63      -29.68     35.09 o 
 -11   3  13       77.67       51.30     31.83 o 
 -10   3  13        4.77      -22.45     21.66 o 
  -9   3  13        5.29       -7.87     21.00 o 
  -8   3  13       13.18       -2.53     20.19 o 
  -7   3  13       95.14       60.46     22.18 o 
  -6   3  13     1320.67     1306.60     31.06 o 
  -5   3  13      573.07      591.43     24.19 o 
  -4   3  13      205.58      196.10     13.96 o 
  -3   3  13      342.83      369.69     16.13 o 
  -2   3  13      631.90      657.30     17.92 o 
  -1   3  13      221.67      259.11     15.35 o 
   0   3  13      487.12      500.61     23.20 o 
   1   3  13       89.69       96.18      8.52 o 
   2   3  13      231.83      240.91     13.56 o 
   3   3  13       56.45       51.35      9.67 o 
   4   3  13     1149.30     1134.02     28.16 o 
   5   3  13      398.49      435.80     20.52 o 
   6   3  13      261.05      270.21     34.67 o 
   7   3  13       28.90        4.78     10.26 o 
   8   3  13      258.28      235.81     19.61 o 
   9   3  13       52.96       39.49     12.77 o 
  10   3  13        3.78       -4.03     11.39 o 
  11   3  13       18.05       12.78     23.57 o 
  12   3  13       31.76        3.86     30.87 o 
 -13   4  13        4.09        6.44     42.83 o 
 -12   4  13       41.45       19.29     31.62 o 
 -11   4  13        5.89       28.25     30.30 o 
 -10   4  13       21.93       36.06     28.86 o 
  -9   4  13      554.53      548.65     43.64 o 
  -8   4  13       26.06       26.59     25.55 o 
  -7   4  13      322.01      343.20     33.94 o 
  -6   4  13     1426.04     1426.80     33.15 o 
  -5   4  13      550.78      566.64     21.61 o 
  -4   4  13      249.70      287.38     15.82 o 
  -3   4  13     1273.49     1194.33     30.53 o 
  -2   4  13       80.01       84.84     11.82 o 
  -1   4  13       29.04       24.69      9.56 o 
   0   4  13      100.27      127.42     15.14 o 
   1   4  13       46.01       54.67     11.40 o 
   2   4  13      419.32      388.70     16.77 o 
   3   4  13       71.23       79.03     11.30 o 
   4   4  13      349.93      357.82     18.47 o 
   5   4  13      388.59      361.53     19.80 o 
   6   4  13      495.71      510.28     23.53 o 
   7   4  13      279.45      262.98     20.43 o 
   8   4  13       25.41        1.62     11.00 o 
   9   4  13      128.90      143.90     20.29 o 
  10   4  13       98.68       71.25     15.49 o 
  11   4  13       50.44       40.00     21.80 o 
  12   4  13        2.82       25.42     23.77 o 
 -12   5  13       15.03      -36.39     39.29 o 
 -11   5  13      162.92      162.26     45.19 o 
 -10   5  13       19.28       76.80     39.58 o 
  -9   5  13       54.84       76.65     37.00 o 
  -8   5  13      380.46      361.81     54.27 o 
  -7   5  13      490.86      470.87     48.55 o 
  -6   5  13     1019.29      997.43     53.34 o 
  -5   5  13      178.42      178.46     20.37 o 
  -4   5  13      202.96      203.89     20.77 o 
  -3   5  13       91.87       55.89     15.35 o 
  -2   5  13      334.86      390.01     31.10 o 
  -1   5  13      249.11      201.42     35.36 o 
   0   5  13       36.00       23.88     10.06 o 
   1   5  13      677.09      677.11     26.60 o 
   2   5  13      172.59      169.99     16.15 o 
   3   5  13      335.44      351.92     21.79 o 
   4   5  13     1144.86     1083.86     34.01 o 
   5   5  13       25.51        9.62     11.51 o 
   6   5  13      458.23      469.57     25.94 o 
   7   5  13      139.51      131.03     17.35 o 
   8   5  13       32.64       32.02     14.46 o 
   9   5  13      103.92      109.73     18.34 o 
  10   5  13       21.60       40.59     15.73 o 
  11   5  13       32.01        9.45     25.64 o 
 -11   6  13       56.61        7.28     37.03 o 
 -10   6  13        7.70      -35.62     32.36 o 
  -9   6  13       19.82      -22.20     33.73 o 
  -8   6  13        6.55      -23.55     30.99 o 
  -7   6  13       84.52      100.09     32.90 o 
  -6   6  13      476.53      514.12     30.82 o 
  -5   6  13      697.78      688.11     34.72 o 
  -4   6  13      286.95      274.29     24.08 o 
  -3   6  13      349.12      330.18     25.34 o 
  -2   6  13        5.04        0.61     14.45 o 
  -1   6  13      350.12      326.55     42.96 o 
   0   6  13       27.86       14.20     14.58 o 
   1   6  13      221.56      249.26     22.63 o 
   2   6  13      203.49      242.47     18.85 o 
   3   6  13      558.70      613.62     28.22 o 
   4   6  13      678.60      703.17     30.48 o 
   5   6  13       78.23       79.03     15.19 o 
   6   6  13       98.63      115.42     17.11 o 
   7   6  13      268.06      267.90     23.93 o 
   8   6  13       83.78       80.94     17.25 o 
   9   6  13        3.55       -8.49     13.97 o 
  10   6  13        0.60      -22.75     15.17 o 
  11   6  13       34.29       16.84     29.15 o 
 -11   7  13        3.46       -8.26     39.62 o 
 -10   7  13       26.11       34.44     40.08 o 
  -9   7  13        5.77        6.06     33.24 o 
  -8   7  13      104.22      133.88     39.53 o 
  -7   7  13       80.60       84.58     26.54 o 
  -6   7  13      346.81      341.20     28.21 o 
  -5   7  13      399.12      399.19     28.89 o 
  -4   7  13      164.20      180.74     21.77 o 
  -3   7  13       45.95       57.63     17.13 o 
  -2   7  13      166.99      186.35     21.70 o 
  -1   7  13      562.46      534.02     30.87 o 
   0   7  13      205.27      180.73     20.68 o 
   1   7  13      379.73      399.78     27.49 o 
   2   7  13      297.66      251.87     23.22 o 
   3   7  13     1518.92     1476.54     46.51 o 
   4   7  13       59.48       74.41     17.12 o 
   5   7  13      668.69      731.26     34.88 o 
   6   7  13       27.44       15.45     13.96 o 
   7   7  13      133.66      106.60     18.70 o 
   8   7  13       69.34       87.39     20.16 o 
   9   7  13      117.11      150.64     21.66 o 
  10   7  13      185.43      220.79     42.99 o 
 -10   8  13       12.55      -30.39     58.79 o 
  -9   8  13       36.92      120.42     43.15 o 
  -8   8  13      122.56      112.71     40.76 o 
  -7   8  13       72.25       55.25     25.04 o 
  -6   8  13       87.85      114.40     25.59 o 
  -5   8  13      338.97      298.18     32.50 o 
  -4   8  13       86.81       80.36     20.03 o 
  -3   8  13      118.25      127.05     20.87 o 
  -2   8  13        6.08       -3.33     12.25 o 
  -1   8  13       35.35       25.48     16.15 o 
   0   8  13      335.61      369.25     28.18 o 
   1   8  13       43.25       25.12     15.45 o 
   2   8  13      247.90      262.57     25.12 o 
   3   8  13      280.62      267.41     40.50 o 
   4   8  13       32.51       33.29     15.90 o 
   5   8  13      145.31      165.91     25.31 o 
   6   8  13       85.00      127.23     21.64 o 
   7   8  13       78.72       62.03     21.44 o 
   8   8  13        7.83        9.11     19.08 o 
   9   8  13       28.05       18.41     22.51 o 
  -8   9  13      129.71      136.17     41.29 o 
  -7   9  13      106.79       89.97     36.57 o 
  -6   9  13      187.23      243.96     46.42 o 
  -5   9  13       34.29       55.34     23.18 o 
  -4   9  13       80.79       53.36     23.13 o 
  -3   9  13        2.58       12.75     16.86 o 
  -2   9  13       19.37       14.89     16.41 o 
  -1   9  13        8.88       20.11     13.89 o 
   0   9  13       23.99       31.73     16.93 o 
   1   9  13      124.18      140.59     21.83 o 
   2   9  13      175.19      194.43     23.61 o 
   3   9  13      346.63      300.27     34.48 o 
   4   9  13       80.17       63.57     23.69 o 
   5   9  13       42.21       30.03     20.64 o 
   6   9  13       73.67       66.30     24.56 o 
   7   9  13        7.13       17.85     22.38 o 
   8   9  13       65.21       68.63     26.81 o 
  -7  10  13       17.09       37.56     24.41 o 
  -6  10  13       61.34       37.68     20.35 o 
  -5  10  13       96.73       75.31     32.74 o 
  -4  10  13       70.02       61.85     19.63 o 
  -3  10  13      291.84      285.92     32.05 o 
  -2  10  13       13.50       10.00     16.71 o 
  -1  10  13      115.40       43.61     68.76 o 
   0  10  13       33.22       42.87     23.02 o 
   1  10  13        4.78        3.41     19.78 o 
   2  10  13       61.34       46.34     27.47 o 
   3  10  13      182.34      177.80     29.32 o 
   4  10  13      125.77      143.05     30.69 o 
   5  10  13      167.90      201.40     30.86 o 
   6  10  13       78.91       58.10     21.84 o 
  -4  11  13      108.12      114.50     54.53 o 
  -3  11  13       21.54      -28.17     32.05 o 
  -2  11  13       79.87       53.37     26.37 o 
  -1  11  13       53.23       13.73     26.67 o 
   0  11  13      186.70      167.00     30.82 o 
   1  11  13        7.90        1.74     22.42 o 
   2  11  13       74.60       63.40     26.16 o 
   3  11  13       43.49       43.78     25.04 o 
 -13   0  14      112.23      156.62     53.40 o 
 -12   0  14       12.46       15.10     58.70 o 
 -11   0  14       29.13       55.41     36.63 o 
 -10   0  14      219.08      175.78     39.24 o 
  -9   0  14      159.80      146.90     37.37 o 
  -8   0  14      142.04      121.28     35.11 o 
  -7   0  14     1212.76     1279.83     80.83 o 
  -6   0  14       59.03       56.60     29.23 o 
  -5   0  14        0.02       24.96     18.87 o 
  -4   0  14     2503.32     2535.61     61.69 o 
  -3   0  14      350.88      294.25     21.06 o 
  -2   0  14       51.47       53.75     12.45 o 
  -1   0  14      513.11      503.08     23.22 o 
   0   0  14       65.90       34.81     10.41 o 
   1   0  14       21.91       17.83      8.20 o 
   2   0  14       46.33       29.20     13.98 o 
   3   0  14      427.38      443.11     25.29 o 
   4   0  14      514.96      531.11     29.32 o 
   5   0  14        0.23      -10.30     11.52 o 
   6   0  14        1.32       21.82     14.02 o 
   7   0  14        0.92       -6.89     13.17 o 
   8   0  14        3.84       18.56     15.04 o 
   9   0  14        0.85      -13.74     19.46 o 
  10   0  14       17.12       18.89     17.49 o 
  11   0  14      141.97      134.62     35.15 o 
  12   0  14        5.46      -40.73     27.15 o 
 -13   1  14      201.18      281.61     37.12 o 
 -12   1  14        0.27      -35.92     31.83 o 
 -11   1  14       18.03      -35.85     23.90 o 
 -10   1  14      117.36       93.07     26.84 o 
  -9   1  14       15.35        4.57     23.17 o 
  -8   1  14      145.14      126.17     24.98 o 
  -7   1  14      368.92      369.37     30.30 o 
  -6   1  14      399.78      403.80     16.89 o 
  -5   1  14       50.58       47.93      9.62 o 
  -4   1  14      323.70      347.04     23.46 o 
  -3   1  14      369.77      387.26     17.85 o 
  -2   1  14      127.30      118.39     10.16 o 
  -1   1  14      206.04      209.09     12.73 o 
   0   1  14       19.58       22.43      5.83 o 
   1   1  14      316.63      283.47     13.64 o 
   2   1  14      112.50      111.05      9.97 o 
   3   1  14      815.58      842.33     24.97 o 
   4   1  14     1376.58     1348.37     34.81 o 
   5   1  14     1231.48     1185.34     45.48 o 
   6   1  14      161.90      150.70     14.69 o 
   7   1  14      246.94      218.56     18.01 o 
   8   1  14       94.68       66.44     12.38 o 
   9   1  14       13.95        0.33     10.22 o 
  10   1  14        3.42        4.78     11.72 o 
  11   1  14       24.84       21.71     18.45 o 
  12   1  14       39.42       26.17     16.81 o 
 -13   2  14       59.38       58.14     31.13 o 
 -12   2  14       11.22       14.43     25.22 o 
 -11   2  14       18.06      -21.64     24.04 o 
 -10   2  14       78.20       83.04     26.23 o 
  -9   2  14       27.15      -13.71     20.91 o 
  -8   2  14       31.48       48.45     22.64 o 
  -7   2  14      535.26      575.10     47.17 o 
  -6   2  14      441.88      448.03     18.68 o 
  -5   2  14      117.15      141.84     13.07 o 
  -4   2  14     1626.64     1631.99     33.53 o 
  -3   2  14      480.51      515.47     17.95 o 
  -2   2  14      145.81      154.00     11.16 o 
  -1   2  14      445.13      487.48     16.34 o 
   0   2  14      135.54      141.20     13.68 o 
   1   2  14       87.73       87.39      9.61 o 
   2   2  14      578.51      516.21     19.61 o 
   3   2  14      415.52      422.61     18.27 o 
   4   2  14      405.07      392.82     18.55 o 
   5   2  14      753.30      772.20     25.21 o 
   6   2  14      171.34      147.90     16.25 o 
   7   2  14       92.62      126.13     15.80 o 
   8   2  14      228.57      158.62     22.06 o 
   9   2  14       19.37       29.96     12.20 o 
  10   2  14       13.11       17.45     15.25 o 
  11   2  14      119.88      164.45     26.86 o 
  12   2  14       51.62       76.85     27.08 o 
 -13   3  14      239.12      252.18     46.22 o 
 -12   3  14        9.32        1.43     43.54 o 
 -11   3  14       22.28        3.27     29.01 o 
 -10   3  14       18.93        6.48     29.21 o 
  -9   3  14      538.90      556.84     35.71 o 
  -8   3  14       18.45       -5.82     20.20 o 
  -7   3  14       22.50       20.93     21.20 o 
  -6   3  14      263.32      255.91     17.15 o 
  -5   3  14      942.32      945.24     26.36 o 
  -4   3  14      390.16      416.31     18.53 o 
  -3   3  14      412.57      430.68     17.69 o 
  -2   3  14      184.69      204.30     11.73 o 
  -1   3  14      127.43      156.71     13.45 o 
   0   3  14      140.94      133.50     14.80 o 
   1   3  14      648.02      657.14     18.57 o 
   2   3  14      110.94      112.81     10.77 o 
   3   3  14     1044.28     1005.97     26.15 o 
   4   3  14      182.33      205.60     15.05 o 
   5   3  14       82.17       73.01     12.32 o 
   6   3  14      120.75      111.50     13.56 o 
   7   3  14        8.81       18.33     10.74 o 
   8   3  14       71.90       53.38     12.50 o 
   9   3  14        6.60        1.37     11.20 o 
  10   3  14       47.26       58.39     15.02 o 
  11   3  14       48.78       54.25     22.03 o 
  12   3  14      117.29      125.21     27.14 o 
 -12   4  14      222.59      234.80     51.45 o 
 -11   4  14        6.40       16.80     37.12 o 
 -10   4  14      124.96      116.88     41.08 o 
  -9   4  14       34.20       41.13     34.05 o 
  -8   4  14       25.33        7.84     30.67 o 
  -7   4  14      714.23      633.85     53.96 o 
  -6   4  14      346.10      350.40     30.10 o 
  -5   4  14      136.31      119.58     15.08 o 
  -4   4  14      893.66      869.72     27.46 o 
  -3   4  14      503.29      496.29     21.84 o 
  -2   4  14      112.76       95.98     12.60 o 
  -1   4  14      282.02      257.44     16.40 o 
   0   4  14       24.20       -1.62      7.84 o 
   1   4  14      103.99      112.49     13.36 o 
   2   4  14      662.31      678.88     26.55 o 
   3   4  14      507.42      541.05     25.37 o 
   4   4  14      413.38      457.04     20.92 o 
   5   4  14      681.86      685.95     25.64 o 
   6   4  14       46.77       59.74     12.05 o 
   7   4  14       10.89       14.92     11.55 o 
   8   4  14       91.08       54.06     13.81 o 
   9   4  14        2.63       -0.17     12.66 o 
  10   4  14       24.19       21.14     13.46 o 
  11   4  14       13.80       22.70     19.36 o 
  12   4  14       16.92       27.94     24.27 o 
 -12   5  14      147.60      131.75     48.48 o 
 -11   5  14       47.77       81.67     39.66 o 
 -10   5  14        4.98       23.13     35.41 o 
  -9   5  14       51.90       -8.29     33.30 o 
  -8   5  14       83.83       74.81     35.31 o 
  -7   5  14      338.56      341.44     47.73 o 
  -6   5  14      489.74      444.16     27.68 o 
  -5   5  14      760.54      698.81     48.21 o 
  -4   5  14      357.66      333.88     25.27 o 
  -3   5  14       40.06       30.38     14.70 o 
  -2   5  14       23.58       30.89     14.28 o 
  -1   5  14       93.17       72.59     11.50 o 
   0   5  14       66.45       63.12     14.26 o 
   1   5  14       71.47       63.34     13.11 o 
   2   5  14       92.67       93.73     14.63 o 
   3   5  14      176.98      171.86     17.35 o 
   4   5  14      352.74      336.00     22.57 o 
   5   5  14      216.32      247.56     20.20 o 
   6   5  14       11.42       19.10     12.89 o 
   7   5  14       33.24       30.49     14.11 o 
   8   5  14       34.04       36.39     14.96 o 
   9   5  14       19.96       13.46     13.86 o 
  10   5  14       27.76       52.14     17.20 o 
  11   5  14       41.58       16.23     43.80 o 
 -11   6  14       40.99       56.36     91.56 o 
 -10   6  14        8.70      -18.57     33.03 o 
  -9   6  14      102.51       84.74     40.04 o 
  -8   6  14       69.11       42.11     34.99 o 
  -7   6  14      145.33      154.51     26.72 o 
  -6   6  14      361.23      337.51     26.52 o 
  -5   6  14      403.16      393.70     27.42 o 
  -4   6  14      386.73      381.02     40.27 o 
  -3   6  14      227.94      205.51     25.34 o 
  -2   6  14        6.64        4.66     14.51 o 
  -1   6  14      255.54      188.69     30.85 o 
   0   6  14       23.23       11.37     14.19 o 
   1   6  14      207.36      222.97     21.39 o 
   2   6  14       34.66       43.94     15.33 o 
   3   6  14       51.03       36.42     13.48 o 
   4   6  14      352.66      331.43     25.10 o 
   5   6  14     1190.58     1200.96     37.42 o 
   6   6  14      133.47      155.42     23.26 o 
   7   6  14       49.13       54.67     16.13 o 
   8   6  14       89.49      100.99     18.33 o 
   9   6  14       16.80        5.25     15.55 o 
  10   6  14       36.84       35.88     21.32 o 
 -10   7  14       47.33       50.82     40.75 o 
  -9   7  14       67.57      116.50     40.44 o 
  -8   7  14      135.99      105.50     37.24 o 
  -7   7  14      192.97      209.04     31.17 o 
  -6   7  14      638.37      620.47     35.66 o 
  -5   7  14       68.64       76.36     18.88 o 
  -4   7  14      148.43      126.58     19.85 o 
  -3   7  14       12.08       -1.02     14.45 o 
  -2   7  14       14.23       19.16     15.50 o 
  -1   7  14       18.69        6.13     13.94 o 
   0   7  14      136.98      126.66     31.67 o 
   1   7  14       59.66       75.62     17.24 o 
   2   7  14       97.20       97.38     18.01 o 
   3   7  14      404.52      407.52     28.36 o 
   4   7  14      302.87      358.98     31.67 o 
   5   7  14       70.12       70.99     18.33 o 
   6   7  14       35.65       33.72     15.86 o 
   7   7  14       20.87       26.55     15.22 o 
   8   7  14        5.36      -10.01     15.25 o 
   9   7  14       26.40       33.54     17.27 o 
  10   7  14       47.47       32.62     32.95 o 
  -9   8  14       26.87       71.21     39.60 o 
  -8   8  14       88.68      120.14     39.49 o 
  -7   8  14      386.34      354.94     43.87 o 
  -6   8  14       84.27       93.13     25.08 o 
  -5   8  14       49.82       30.54     18.42 o 
  -4   8  14      373.02      312.13     27.73 o 
  -3   8  14       44.12       15.44     16.23 o 
  -2   8  14      137.97      156.82     26.27 o 
  -1   8  14      202.67      199.67     33.47 o 
   0   8  14      219.10      213.08     23.76 o 
   1   8  14       36.94       35.40     15.94 o 
   2   8  14       79.79      108.25     19.54 o 
   3   8  14      105.73       93.23     18.97 o 
   4   8  14       62.34       40.60     17.29 o 
   5   8  14      262.45      243.22     25.30 o 
   6   8  14        5.37        9.11     15.68 o 
   7   8  14       29.98       52.65     21.82 o 
   8   8  14        0.67        3.60     20.23 o 
   9   8  14       26.32       22.99     22.67 o 
  -8   9  14       23.09       11.25     36.84 o 
  -7   9  14      138.45      146.80     31.51 o 
  -6   9  14       64.33       67.06     26.49 o 
  -5   9  14       50.38       49.21     20.95 o 
  -4   9  14      204.41      206.16     34.18 o 
  -3   9  14       34.58       64.08     19.56 o 
  -2   9  14       12.36       -9.73     14.25 o 
  -1   9  14      171.44      118.12     20.86 o 
   0   9  14      128.49      141.91     21.86 o 
   1   9  14       24.40       39.03     17.39 o 
   2   9  14       64.15       91.15     20.05 o 
   3   9  14      453.72      460.07     39.33 o 
   4   9  14      123.60       92.68     25.18 o 
   5   9  14       73.05       53.41     22.18 o 
   6   9  14      164.65      155.37     29.09 o 
   7   9  14       13.94       -6.71     20.62 o 
  -6  10  14       26.26       16.81     25.39 o 
  -5  10  14       39.50       24.27     20.71 o 
  -4  10  14       37.94       35.58     19.70 o 
  -3  10  14       40.64       28.44     17.60 o 
  -2  10  14      195.81      169.73     31.71 o 
  -1  10  14      253.52      136.00     84.28 o 
   0  10  14      125.07       78.87     17.80 o 
   1  10  14       45.07       80.73     48.20 o 
   2  10  14      283.50      230.29     40.88 o 
   3  10  14        3.74      -12.32     14.01 o 
   4  10  14       14.65       11.01     18.31 o 
   5  10  14       65.31       99.51     25.33 o 
  -3  11  14        2.15       -9.00     22.02 o 
  -2  11  14       30.74        5.60     32.20 o 
  -1  11  14       73.19       10.41     23.27 o 
   0  11  14       46.07       37.66     30.72 o 
   1  11  14      128.16      113.89     30.01 o 
   2  11  14       27.14       42.46     26.07 o 
 -13   0  15       51.28       71.39     43.91 o 
 -12   0  15        0.98      -54.53     68.73 o 
 -11   0  15        4.54      -31.76     33.34 o 
 -10   0  15       61.54       55.26     34.86 o 
  -9   0  15       28.89       41.05     31.55 o 
  -8   0  15      169.38      225.05     39.16 o 
  -7   0  15        4.24       -5.67     45.09 o 
  -6   0  15        4.16       21.65     24.02 o 
  -5   0  15      225.28      243.96     30.89 o 
  -4   0  15     1044.70     1091.74     37.66 o 
  -3   0  15        1.06        2.84     10.20 o 
  -2   0  15      110.87      102.18     14.53 o 
  -1   0  15      478.13      465.54     25.05 o 
   0   0  15       73.10       78.93     15.98 o 
   1   0  15        1.76        2.35      8.68 o 
   2   0  15      193.93      141.67     27.50 o 
   3   0  15      329.51      345.07     23.57 o 
   4   0  15      432.48      380.71     25.68 o 
   5   0  15     1107.95     1190.01     48.14 o 
   6   0  15      328.22      351.55     34.58 o 
   7   0  15      124.22      110.04     19.55 o 
   8   0  15        1.76        8.12     19.14 o 
   9   0  15        0.56       -6.36     13.80 o 
  10   0  15      185.84      196.76     27.01 o 
  11   0  15        8.32       29.08     27.69 o 
  12   0  15      223.64      187.92     40.88 o 
 -13   1  15      138.15      141.74     34.20 o 
 -12   1  15       13.95       -5.09     43.51 o 
 -11   1  15       52.75       93.50     28.11 o 
 -10   1  15       44.60       24.14     24.71 o 
  -9   1  15       13.01       10.94     24.65 o 
  -8   1  15       77.32       27.16     22.14 o 
  -7   1  15      174.87      202.11     32.51 o 
  -6   1  15       82.08       90.90     11.54 o 
  -5   1  15      781.97      787.51     23.70 o 
  -4   1  15       70.05       60.74     10.13 o 
  -3   1  15      477.96      517.46     19.80 o 
  -2   1  15      738.20      726.19     22.04 o 
  -1   1  15      591.87      607.12     18.64 o 
   0   1  15       56.37       58.55      8.66 o 
   1   1  15       83.09       78.18      9.36 o 
   2   1  15      184.05      182.12     12.65 o 
   3   1  15      981.08      917.26     24.61 o 
   4   1  15      125.46      113.99     13.02 o 
   5   1  15      778.81      765.23     27.83 o 
   6   1  15       96.46      112.37     13.63 o 
   7   1  15        0.73        5.61     10.08 o 
   8   1  15       56.87       75.87     12.85 o 
   9   1  15       15.78       26.46     11.65 o 
  10   1  15       56.94       67.08     15.03 o 
  11   1  15       59.08       29.42     20.41 o 
  12   1  15       65.26       63.98     24.98 o 
 -13   2  15       12.71      -12.45     50.53 o 
 -12   2  15       54.03       44.99     32.76 o 
 -11   2  15        5.54       -2.36     22.18 o 
 -10   2  15       15.52        8.66     30.52 o 
  -9   2  15       55.48       72.86     29.91 o 
  -8   2  15      378.00      341.43     29.69 o 
  -7   2  15       27.64       43.95     22.88 o 
  -6   2  15     1001.08     1006.61     27.72 o 
  -5   2  15     1243.35     1213.93     29.83 o 
  -4   2  15       62.49       81.89     11.67 o 
  -3   2  15      879.71      878.88     23.56 o 
  -2   2  15      528.99      505.84     18.70 o 
  -1   2  15       37.52       33.80      8.10 o 
   0   2  15       87.05       87.14     10.60 o 
   1   2  15       98.27       79.73      9.51 o 
   2   2  15      317.60      316.34     15.68 o 
   3   2  15       61.22       48.34      9.94 o 
   4   2  15      983.16      909.96     25.94 o 
   5   2  15      895.88      897.03     42.17 o 
   6   2  15      249.26      244.09     20.47 o 
   7   2  15      570.67      557.92     28.75 o 
   8   2  15       39.37       22.25     12.10 o 
   9   2  15       55.94       49.82     12.52 o 
  10   2  15        2.99       -5.82     11.25 o 
  11   2  15       93.66      112.14     19.84 o 
  12   2  15       64.34       51.43     24.66 o 
 -13   3  15       50.84        7.47     36.18 o 
 -12   3  15       19.09      -14.62     32.45 o 
 -11   3  15       59.07       27.78     31.81 o 
 -10   3  15       48.29       27.99     38.53 o 
  -9   3  15       28.42       17.32     24.79 o 
  -8   3  15      104.29      113.65     24.10 o 
  -7   3  15      196.45      159.20     24.74 o 
  -6   3  15      417.12      425.42     20.72 o 
  -5   3  15      836.45      825.78     25.61 o 
  -4   3  15     1054.01     1061.00     29.70 o 
  -3   3  15       28.85       31.37      9.54 o 
  -2   3  15      119.30      120.52     10.59 o 
  -1   3  15       60.81       60.69     11.32 o 
   0   3  15      243.01      195.17     16.80 o 
   1   3  15       74.92       85.86      9.49 o 
   2   3  15       86.29       92.83     10.89 o 
   3   3  15      293.49      298.09     16.60 o 
   4   3  15     1650.55     1653.78     36.21 o 
   5   3  15      505.55      514.10     23.00 o 
   6   3  15       43.72       38.27     11.46 o 
   7   3  15      338.82      336.30     20.46 o 
   8   3  15        3.65        3.84     11.06 o 
   9   3  15        4.15        1.95     10.69 o 
  10   3  15       87.32       96.04     16.48 o 
  11   3  15       20.71       -2.07     16.68 o 
  12   3  15       36.92       24.98     24.26 o 
 -12   4  15       83.89       69.31     44.43 o 
 -11   4  15       88.01      106.23     43.47 o 
 -10   4  15       11.73       -9.57     32.52 o 
  -9   4  15       39.61       32.50     35.08 o 
  -8   4  15      205.09      162.09     40.66 o 
  -7   4  15      465.54      445.31     62.74 o 
  -6   4  15      396.83      384.20     32.19 o 
  -5   4  15       61.44       69.31     16.07 o 
  -4   4  15      408.12      441.18     26.02 o 
  -3   4  15       32.45       35.29     11.54 o 
  -2   4  15      106.20       90.35     13.15 o 
  -1   4  15       40.30       29.28     10.97 o 
   0   4  15      163.07      195.01     17.74 o 
   1   4  15      146.15      134.85     14.64 o 
   2   4  15       73.54       90.21     13.94 o 
   3   4  15      440.62      463.58     24.18 o 
   4   4  15      124.68      166.75     19.32 o 
   5   4  15      674.15      657.61     29.54 o 
   6   4  15      373.07      354.96     39.02 o 
   7   4  15       86.89       84.38     14.46 o 
   8   4  15       72.15       73.26     14.75 o 
   9   4  15       25.43       38.58     14.66 o 
  10   4  15       11.82       20.86     15.11 o 
  11   4  15       65.90       21.97     15.99 o 
 -12   5  15       71.65       42.28     67.65 o 
 -11   5  15       16.77       26.83     39.75 o 
 -10   5  15      112.64      128.50     45.58 o 
  -9   5  15      194.73      209.84     45.41 o 
  -8   5  15       13.68        3.08     33.16 o 
  -7   5  15        2.96      -21.13     70.77 o 
  -6   5  15      188.61      184.52     26.88 o 
  -5   5  15      730.75      757.39     35.55 o 
  -4   5  15     1040.35      983.08     36.98 o 
  -3   5  15      168.52      147.63     19.65 o 
  -2   5  15      444.25      462.60     27.87 o 
  -1   5  15       75.02       79.88     15.11 o 
   0   5  15      221.28      179.00     18.48 o 
   1   5  15      468.68      455.18     23.44 o 
   2   5  15      225.77      218.70     18.72 o 
   3   5  15     1306.45     1131.38     34.67 o 
   4   5  15      344.86      321.15     22.31 o 
   5   5  15      441.67      415.64     25.20 o 
   6   5  15      105.48      105.53     16.59 o 
   7   5  15       24.15       21.54     13.00 o 
   8   5  15       24.80       42.38     14.86 o 
   9   5  15       31.90       12.67     14.02 o 
  10   5  15       20.87       25.45     15.26 o 
  11   5  15       30.14       29.06     21.90 o 
 -11   6  15       44.91       -4.02     39.61 o 
 -10   6  15        4.57       -7.62     35.93 o 
  -9   6  15        6.57      -54.85     36.57 o 
  -8   6  15      115.14      108.07     39.52 o 
  -7   6  15      165.64      139.71     39.14 o 
  -6   6  15       51.61       33.02     21.60 o 
  -5   6  15      167.77      150.58     20.22 o 
  -4   6  15      597.00      549.44     31.47 o 
  -3   6  15      400.84      335.49     25.79 o 
  -2   6  15      598.90      575.59     32.00 o 
  -1   6  15       49.74       28.56     16.78 o 
   0   6  15      213.69      151.69     37.65 o 
   1   6  15       81.39       86.47     17.01 o 
   2   6  15      219.49      243.86     22.92 o 
   3   6  15      193.75      215.74     19.14 o 
   4   6  15      340.61      309.15     23.95 o 
   5   6  15      459.22      446.33     26.31 o 
   6   6  15       17.47       17.78     13.86 o 
   7   6  15       37.16       37.64     15.53 o 
   8   6  15       60.51       93.03     18.40 o 
   9   6  15       18.36       13.26     15.64 o 
  10   6  15       41.85       40.28     19.97 o 
 -10   7  15       25.66       24.81     39.57 o 
  -9   7  15       79.62      116.22     42.28 o 
  -8   7  15       13.25      -39.74     32.73 o 
  -7   7  15      177.58      137.16     38.95 o 
  -6   7  15      106.25       94.80     25.84 o 
  -5   7  15       78.37       83.27     19.44 o 
  -4   7  15      310.54      282.63     25.72 o 
  -3   7  15      194.60      202.33     22.74 o 
  -2   7  15       94.18       88.90     18.13 o 
  -1   7  15       37.50       52.40     16.82 o 
   0   7  15       13.41       -5.04     16.11 o 
   1   7  15      574.33      543.58     31.95 o 
   2   7  15      275.15      335.27     47.92 o 
   3   7  15      430.92      403.35     29.22 o 
   4   7  15      193.54      169.53     21.40 o 
   5   7  15       17.79       -2.46     13.77 o 
   6   7  15      111.01      115.51     23.14 o 
   7   7  15        6.43        4.64     14.20 o 
   8   7  15        9.83        7.87     15.74 o 
   9   7  15        9.13       -3.93     17.55 o 
  -9   8  15      128.95      141.66    106.53 o 
  -8   8  15       55.74       74.31     36.66 o 
  -7   8  15      121.18      182.95     42.69 o 
  -6   8  15       27.05        0.96     23.50 o 
  -5   8  15       45.85       48.63     18.92 o 
  -4   8  15       75.42       63.47     19.29 o 
  -3   8  15      159.65      165.13     22.07 o 
  -2   8  15        5.48       20.16     18.69 o 
  -1   8  15      136.50      144.55     21.18 o 
   0   8  15       20.39       10.81     14.84 o 
   1   8  15        1.50       -0.51     14.42 o 
   2   8  15      274.95      286.77     26.82 o 
   3   8  15       29.25       19.93     16.44 o 
   4   8  15       31.41       45.29     17.60 o 
   5   8  15       44.74       64.51     22.05 o 
   6   8  15       56.91       71.52     19.36 o 
   7   8  15       11.99       25.87     23.29 o 
   8   8  15      104.95      143.35     28.22 o 
  -8   9  15       25.73       54.02     63.62 o 
  -7   9  15       65.28       72.31     39.72 o 
  -6   9  15       66.84       86.58     27.83 o 
  -5   9  15       21.69       18.70     18.91 o 
  -4   9  15        3.43       45.08     18.78 o 
  -3   9  15       41.76       42.52     18.98 o 
  -2   9  15       19.00      -13.01     11.35 o 
  -1   9  15       35.73       40.21     17.97 o 
   0   9  15       17.23        2.70     16.10 o 
   1   9  15      136.09      178.85     23.83 o 
   2   9  15      108.85      166.48     35.28 o 
   3   9  15      187.34      232.39     29.52 o 
   4   9  15        6.93        1.72     22.62 o 
   5   9  15        2.98        8.56     21.83 o 
   6   9  15      157.51      175.54     31.00 o 
   7   9  15       11.95       13.32     22.78 o 
  -6  10  15       27.58       34.92     26.86 o 
  -5  10  15      169.81      196.67     28.29 o 
  -4  10  15       18.91       -4.11     19.06 o 
  -3  10  15       41.52       37.71     27.88 o 
  -2  10  15       49.97       35.38     19.26 o 
  -1  10  15       12.95      -21.57     15.61 o 
   0  10  15       29.63       51.68     23.62 o 
   1  10  15      145.47      136.22     28.57 o 
   2  10  15      150.64      180.54     30.38 o 
   3  10  15        2.31       11.56     21.70 o 
   4  10  15       28.52       50.76     25.35 o 
   5  10  15       22.34       33.99     32.99 o 
  -2  11  15       69.90       47.34     25.97 o 
  -1  11  15        6.58       -7.61     32.17 o 
   0  11  15      136.26      102.83     41.89 o 
   1  11  15       78.09       95.82     25.57 o 
 -13   0  16        6.79      -23.02     49.74 o 
 -12   0  16       34.07      -17.60     36.85 o 
 -11   0  16       59.44       47.82     38.15 o 
 -10   0  16       18.39       23.42     34.92 o 
  -9   0  16        6.34      -37.92     29.09 o 
  -8   0  16       30.53       18.00     31.98 o 
  -7   0  16      232.92      219.30     39.94 o 
  -6   0  16       69.32      100.50     25.19 o 
  -5   0  16       45.05       29.04     14.94 o 
  -4   0  16       95.37      115.28     17.84 o 
  -3   0  16      335.72      352.18     23.90 o 
  -2   0  16      422.37      407.60     24.76 o 
  -1   0  16       56.37       93.11     14.70 o 
   0   0  16       55.23       72.17     12.79 o 
   1   0  16       73.28       64.45     12.95 o 
   2   0  16       65.11       46.64     12.26 o 
   3   0  16        7.78       20.87     12.27 o 
   4   0  16      395.08      404.50     27.18 o 
   5   0  16      544.95      490.50     31.29 o 
   6   0  16      243.82      259.97     35.66 o 
   7   0  16      232.32      263.16     27.18 o 
   8   0  16       12.50       -4.85     14.28 o 
   9   0  16        0.37       10.87     16.13 o 
  10   0  16       12.44       11.83     16.53 o 
  11   0  16      178.75      219.17     30.06 o 
  12   0  16       93.18      181.72     42.38 o 
 -13   1  16       77.58       12.73     33.80 o 
 -12   1  16       11.92       -8.45     26.92 o 
 -11   1  16        4.46        4.61     25.14 o 
 -10   1  16       42.09       76.31     26.87 o 
  -9   1  16       33.45       41.33     23.57 o 
  -8   1  16       57.78       63.44     22.23 o 
  -7   1  16       37.73       48.67     22.76 o 
  -6   1  16      180.19      204.38     22.99 o 
  -5   1  16     1732.38     1683.85     35.63 o 
  -4   1  16       65.06       65.18     11.44 o 
  -3   1  16       46.18       48.89     11.49 o 
  -2   1  16      441.01      414.73     18.95 o 
  -1   1  16        9.06       18.18      7.91 o 
   0   1  16       16.23        8.08      6.09 o 
   1   1  16       98.79      109.04     12.98 o 
   2   1  16      123.88      130.37     12.95 o 
   3   1  16       22.80       37.42     10.42 o 
   4   1  16      668.72      599.23     24.66 o 
   5   1  16      423.90      409.36     20.63 o 
   6   1  16      109.07      120.59     14.27 o 
   7   1  16        7.79       -1.60     10.18 o 
   8   1  16       58.18       64.21     13.06 o 
   9   1  16       10.17        6.57     11.83 o 
  10   1  16        0.22       16.74     12.33 o 
  11   1  16      105.66      126.18     20.40 o 
  12   1  16       51.11       32.43     23.50 o 
 -13   2  16       18.63       -4.10     59.59 o 
 -12   2  16       62.60       19.14     21.19 o 
 -11   2  16       31.26       31.13     19.35 o 
 -10   2  16        8.75       -1.94     20.16 o 
  -9   2  16      125.17      114.38     26.02 o 
  -8   2  16      125.41      120.95     25.18 o 
  -7   2  16      113.52       79.00     23.35 o 
  -6   2  16      785.58      817.52     30.80 o 
  -5   2  16        8.63       17.49      9.64 o 
  -4   2  16      301.87      318.11     24.10 o 
  -3   2  16      245.26      230.62     14.89 o 
  -2   2  16      207.36      227.20     13.83 o 
  -1   2  16      377.43      410.22     17.02 o 
   0   2  16       36.67       25.35     10.39 o 
   1   2  16       99.91      105.21     10.91 o 
   2   2  16      713.83      687.30     21.98 o 
   3   2  16      905.86      851.66     30.57 o 
   4   2  16      340.59      364.74     19.11 o 
   5   2  16      644.85      655.45     25.86 o 
   6   2  16       52.86       57.38     13.15 o 
   7   2  16       47.64       60.22     11.73 o 
   8   2  16       71.35       42.16     13.42 o 
   9   2  16      142.84      158.22     17.13 o 
  10   2  16      110.63      102.63     14.29 o 
  11   2  16       66.59       44.59     16.25 o 
  12   2  16       30.05       38.94     23.01 o 
 -12   3  16        9.63       -9.60     46.97 o 
 -11   3  16        4.92      -30.84     49.49 o 
 -10   3  16       24.63       17.32     30.54 o 
  -9   3  16       83.25       31.97     27.84 o 
  -8   3  16       78.79       51.77     23.09 o 
  -7   3  16       36.65       20.13     20.28 o 
  -6   3  16      355.52      384.72     23.84 o 
  -5   3  16      200.49      182.55     15.50 o 
  -4   3  16      422.82      423.32     22.00 o 
  -3   3  16      226.31      246.48     17.55 o 
  -2   3  16       73.92       87.02     14.04 o 
  -1   3  16       14.83       22.37     11.66 o 
   0   3  16      218.65      249.63     19.81 o 
   1   3  16      103.88      116.56     13.90 o 
   2   3  16      852.60      797.11     23.30 o 
   3   3  16      194.05      183.03     17.20 o 
   4   3  16      705.83      717.79     25.58 o 
   5   3  16       82.72       83.27     12.95 o 
   6   3  16       18.59        3.98     10.19 o 
   7   3  16       16.60       17.95     11.18 o 
   8   3  16       19.61       19.34     11.48 o 
   9   3  16       79.06       57.06     15.76 o 
  10   3  16       32.50       49.15     15.04 o 
  11   3  16       46.82       62.49     19.42 o 
 -12   4  16       81.58       81.94     56.78 o 
 -11   4  16       88.42       43.98     42.06 o 
 -10   4  16      104.28      123.26     42.04 o 
  -9   4  16       26.86       39.17     34.55 o 
  -8   4  16       35.22       22.06     32.38 o 
  -7   4  16       22.38       49.80     32.78 o 
  -6   4  16      234.90      279.73     29.18 o 
  -5   4  16     1335.94     1248.60     42.04 o 
  -4   4  16       45.44       36.72     12.99 o 
  -3   4  16      171.04      183.49     16.52 o 
  -2   4  16      184.60      192.04     16.45 o 
  -1   4  16      140.23      140.21     16.47 o 
   0   4  16      481.01      498.24     26.75 o 
   1   4  16      301.49      310.84     19.78 o 
   2   4  16      483.89      511.24     35.74 o 
   3   4  16      297.77      298.63     24.90 o 
   4   4  16      121.98      104.83     16.09 o 
   5   4  16      128.83      111.60     15.56 o 
   6   4  16      150.83      155.06     17.79 o 
   7   4  16       83.56       94.83     16.37 o 
   8   4  16        5.52       -2.21     12.35 o 
   9   4  16       16.25       27.45     16.53 o 
  10   4  16       21.76       33.08     15.46 o 
  11   4  16       15.59        7.27     27.44 o 
 -11   5  16       62.30       18.33     42.20 o 
 -10   5  16       23.79       38.34     36.46 o 
  -9   5  16       16.32      -37.55     32.24 o 
  -8   5  16      218.91      208.48     41.94 o 
  -7   5  16      148.74      147.18     39.33 o 
  -6   5  16      677.02      718.77     44.08 o 
  -5   5  16      112.47      133.56     20.09 o 
  -4   5  16      121.96      139.26     18.96 o 
  -3   5  16      547.65      553.14     30.82 o 
  -2   5  16       72.37       64.02     16.44 o 
  -1   5  16      382.02      316.90     24.66 o 
   0   5  16      172.36      170.91     19.85 o 
   1   5  16        0.96       -9.25     11.52 o 
   2   5  16       54.97       55.55     14.30 o 
   3   5  16      594.71      587.09     36.94 o 
   4   5  16      378.12      391.66     23.91 o 
   5   5  16        9.62       -1.85     12.04 o 
   6   5  16       38.13       37.62     13.73 o 
   7   5  16       57.29       57.58     15.13 o 
   8   5  16      143.89      159.96     21.24 o 
   9   5  16      106.15      119.15     19.21 o 
  10   5  16       81.67       98.17     19.94 o 
 -11   6  16        1.17      -19.20     40.25 o 
 -10   6  16        6.84       59.79     41.12 o 
  -9   6  16       52.40       16.18     37.39 o 
  -8   6  16      277.90      226.77     46.06 o 
  -7   6  16      442.99      432.07     74.79 o 
  -6   6  16       82.36       79.84     23.25 o 
  -5   6  16       86.62       71.50     17.89 o 
  -4   6  16      230.79      216.70     22.58 o 
  -3   6  16      331.92      298.17     28.30 o 
  -2   6  16       86.26       97.54     17.72 o 
  -1   6  16      300.06      294.78     28.91 o 
   0   6  16      647.76      663.08     50.09 o 
   1   6  16        3.23        9.21     14.17 o 
   2   6  16      165.70      168.71     20.80 o 
   3   6  16      427.55      436.65     31.45 o 
   4   6  16      114.61      115.52     22.00 o 
   5   6  16       70.73       78.75     16.39 o 
   6   6  16       67.93       51.83     15.37 o 
   7   6  16       45.81       41.11     15.66 o 
   8   6  16      144.01      159.02     21.54 o 
   9   6  16       11.71       26.67     17.49 o 
  10   6  16      186.11      218.09     28.20 o 
 -10   7  16        8.20       22.22     40.58 o 
  -9   7  16       19.17      -35.72     37.18 o 
  -8   7  16       46.87      -33.62     33.36 o 
  -7   7  16       93.55       96.46     37.10 o 
  -6   7  16       66.71       63.66     23.89 o 
  -5   7  16      221.81      185.63     23.45 o 
  -4   7  16       83.99       75.31     18.39 o 
  -3   7  16        1.38       -3.47     16.03 o 
  -2   7  16      126.74      136.11     19.88 o 
  -1   7  16       79.41       73.60     17.30 o 
   0   7  16      314.66      276.72     36.40 o 
   1   7  16      258.84      253.46     23.92 o 
   2   7  16      123.37      163.23     25.67 o 
   3   7  16      222.96      226.09     23.99 o 
   4   7  16       69.47       61.94     16.95 o 
   5   7  16       31.29       41.93     17.09 o 
   6   7  16       85.70       97.48     19.84 o 
   7   7  16       84.62      112.24     21.48 o 
   8   7  16        1.77       18.54     16.06 o 
   9   7  16      109.91      118.40     21.83 o 
  -9   8  16      143.27       86.29     43.46 o 
  -8   8  16       77.47       65.74     38.88 o 
  -7   8  16      167.58      216.36     42.06 o 
  -6   8  16       75.84       59.87     25.21 o 
  -5   8  16       42.11       18.54     17.84 o 
  -4   8  16       26.59      -11.11     15.73 o 
  -3   8  16      213.88      223.25     26.74 o 
  -2   8  16        1.46       19.83     16.31 o 
  -1   8  16      155.61      149.32     21.97 o 
   0   8  16       14.76       18.62     15.91 o 
   1   8  16       60.27       65.66     18.83 o 
   2   8  16      174.84      195.25     24.02 o 
   3   8  16      110.48       95.81     26.34 o 
   4   8  16       30.07       25.85     16.74 o 
   5   8  16      108.85      101.98     24.79 o 
   6   8  16       24.63       22.21     17.13 o 
   7   8  16        4.84       20.62     18.49 o 
   8   8  16       56.01       35.26     23.52 o 
  -7   9  16      237.01      226.89     93.47 o 
  -6   9  16       12.77       -5.09     23.39 o 
  -5   9  16      165.94      115.12     23.77 o 
  -4   9  16       44.22       52.67     19.62 o 
  -3   9  16      152.89      133.79     22.78 o 
  -2   9  16       64.72       38.67     15.88 o 
  -1   9  16       23.52       32.28     18.27 o 
   0   9  16        6.13        5.63     15.91 o 
   1   9  16      270.47      248.13     26.74 o 
   2   9  16       68.28       91.16     20.77 o 
   3   9  16        6.81       11.62     17.21 o 
   4   9  16       54.70        6.60     25.20 o 
   5   9  16       59.54       34.22     24.55 o 
   6   9  16        5.36        0.58     20.63 o 
  -5  10  16       41.41       -4.36     20.15 o 
  -4  10  16       43.19       40.48     20.78 o 
  -3  10  16       13.45       11.69     24.01 o 
  -2  10  16       56.92       56.21     19.68 o 
  -1  10  16       35.21       43.88     19.63 o 
   0  10  16       25.67       13.04     21.61 o 
   1  10  16       59.83       60.54     34.34 o 
   2  10  16      183.54      222.76     38.57 o 
   3  10  16       30.44       80.75     37.95 o 
   4  10  16        7.42       28.39     24.74 o 
 -13   0  17        0.86        2.87     49.84 o 
 -12   0  17       96.92      122.94     64.43 o 
 -11   0  17        5.74      -16.18     34.75 o 
 -10   0  17        1.50        5.17     34.76 o 
  -9   0  17        5.80       -6.52     37.80 o 
  -8   0  17        3.22      -13.34     29.12 o 
  -7   0  17      126.24       98.66     34.46 o 
  -6   0  17     1532.44     1577.29     70.86 o 
  -5   0  17        1.58       11.16     12.67 o 
  -4   0  17       20.96        4.73     13.37 o 
  -3   0  17       22.90       33.72     14.07 o 
  -2   0  17       30.97       18.62     19.50 o 
  -1   0  17       89.32       61.24     14.14 o 
   0   0  17       97.64       76.10     14.68 o 
   1   0  17      337.48      299.58     41.88 o 
   2   0  17       10.82       17.09      8.82 o 
   3   0  17     1190.04     1154.48     44.62 o 
   4   0  17     1027.20      914.06     38.19 o 
   5   0  17     1406.77     1443.63     49.79 o 
   6   0  17       21.33       23.34     18.37 o 
   7   0  17       49.48       38.82     16.03 o 
   8   0  17        6.21        1.52     21.14 o 
   9   0  17      226.05      258.92     39.85 o 
  10   0  17        5.92        2.07     16.26 o 
  11   0  17        8.06       19.21     20.77 o 
  12   0  17      112.02      173.58     41.93 o 
 -13   1  17      219.22      274.00     39.78 o 
 -12   1  17       67.35       39.50     28.88 o 
 -11   1  17       63.85       48.84     27.91 o 
 -10   1  17       63.49       22.36     25.51 o 
  -9   1  17       39.10       20.15     23.99 o 
  -8   1  17       23.35       -7.64     21.02 o 
  -7   1  17       64.60       80.32     23.54 o 
  -6   1  17       79.52       80.76     17.67 o 
  -5   1  17      628.48      655.25     22.93 o 
  -4   1  17      473.24      492.23     20.43 o 
  -3   1  17      454.13      478.46     21.37 o 
  -2   1  17      114.52      136.65     13.24 o 
  -1   1  17       13.69       17.46      9.02 o 
   0   1  17       59.91       56.86      9.13 o 
   1   1  17      107.74       89.01     10.82 o 
   2   1  17       39.89       53.65     10.20 o 
   3   1  17      127.43      133.87     13.17 o 
   4   1  17      528.62      542.78     24.87 o 
   5   1  17      169.65      176.18     15.26 o 
   6   1  17      153.61      154.50     15.66 o 
   7   1  17      236.71      228.12     19.42 o 
   8   1  17       28.50       33.44     11.80 o 
   9   1  17       25.30       32.39     13.23 o 
  10   1  17       37.75       32.06     13.46 o 
  11   1  17        3.87       13.08     13.80 o 
  12   1  17      156.60      192.99     30.97 o 
 -12   2  17       38.06       39.42     31.57 o 
 -11   2  17       43.50       54.60     29.82 o 
 -10   2  17       14.06        0.09     16.24 o 
  -9   2  17       14.13       -3.49     21.24 o 
  -8   2  17       47.21       35.27     22.12 o 
  -7   2  17      307.92      330.79     34.13 o 
  -6   2  17      333.74      363.65     23.43 o 
  -5   2  17      868.88      821.38     26.11 o 
  -4   2  17       19.03       22.42     10.19 o 
  -3   2  17      161.56      162.80     13.55 o 
  -2   2  17      225.03      260.05     15.34 o 
  -1   2  17      905.05      839.92     23.31 o 
   0   2  17      520.83      501.52     22.36 o 
   1   2  17      541.81      506.10     24.14 o 
   2   2  17      141.83      127.54     12.48 o 
   3   2  17      820.36      812.50     28.48 o 
   4   2  17     1188.06     1091.12     29.69 o 
   5   2  17     1189.27     1162.49     31.98 o 
   6   2  17        2.32      -14.35      9.57 o 
   7   2  17        2.60       -1.85      8.11 o 
   8   2  17       16.15       14.57     12.14 o 
   9   2  17       75.06       84.86     14.91 o 
  10   2  17        0.10       16.86     12.88 o 
  11   2  17       21.47       25.95     17.28 o 
 -12   3  17       19.90       79.54     46.23 o 
 -11   3  17      315.35      246.06     83.28 o 
 -10   3  17        3.01      -22.08     36.25 o 
  -9   3  17      113.47      140.61     71.78 o 
  -8   3  17      137.02      125.75     29.30 o 
  -7   3  17      103.73      106.45     27.18 o 
  -6   3  17       85.51       92.52     18.34 o 
  -5   3  17      112.00      125.78     15.42 o 
  -4   3  17     2260.46     2207.02     47.39 o 
  -3   3  17      158.07      193.82     21.11 o 
  -2   3  17      176.72      192.76     16.38 o 
  -1   3  17      122.60      114.62     14.16 o 
   0   3  17       93.78       84.04     16.32 o 
   1   3  17      290.18      326.33     19.92 o 
   2   3  17       72.16       34.32     11.68 o 
   3   3  17      725.69      756.32     29.55 o 
   4   3  17      620.83      626.81     29.23 o 
   5   3  17      260.83      250.02     17.77 o 
   6   3  17      137.94      129.17     15.03 o 
   7   3  17       93.82       73.74     13.49 o 
   8   3  17       40.61       32.23     12.79 o 
   9   3  17       62.56       55.30     12.59 o 
  10   3  17       22.60        9.55     13.70 o 
  11   3  17       17.94       29.32     28.58 o 
 -12   4  17       24.36       51.91     45.41 o 
 -11   4  17       11.57       40.87     39.62 o 
 -10   4  17      111.47       68.37     40.16 o 
  -9   4  17       36.57        4.05     33.86 o 
  -8   4  17        7.78       23.61     33.76 o 
  -7   4  17      394.70      395.03     49.62 o 
  -6   4  17      389.27      375.52     32.37 o 
  -5   4  17      374.83      376.09     29.00 o 
  -4   4  17      145.47      146.08     21.12 o 
  -3   4  17       59.93       53.16     13.52 o 
  -2   4  17      229.73      227.46     17.82 o 
  -1   4  17      286.68      263.01     18.90 o 
   0   4  17      469.23      457.97     41.75 o 
   1   4  17      675.71      664.97     28.18 o 
   2   4  17      491.89      470.70     24.51 o 
   3   4  17       66.10       78.59     14.56 o 
   4   4  17       12.91        3.28     11.96 o 
   5   4  17      360.56      363.04     29.81 o 
   6   4  17      137.41      134.06     17.27 o 
   7   4  17        3.08       15.99     13.24 o 
   8   4  17        5.95        2.42     13.24 o 
   9   4  17      169.68      222.09     25.23 o 
  10   4  17       33.94        1.48     15.03 o 
  11   4  17       23.48       16.06     19.82 o 
 -11   5  17       16.31       49.97     68.63 o 
 -10   5  17       10.02       -7.43     38.96 o 
  -9   5  17       98.54       54.39     37.70 o 
  -8   5  17       74.05       61.88     36.00 o 
  -7   5  17       23.02       36.98     33.38 o 
  -6   5  17      331.68      350.55     34.04 o 
  -5   5  17      200.84      214.92     28.44 o 
  -4   5  17      538.70      527.95     30.19 o 
  -3   5  17        2.03       10.70     17.86 o 
  -2   5  17      206.02      196.12     20.95 o 
  -1   5  17        4.78       -4.37     14.28 o 
   0   5  17      209.24      146.84     38.29 o 
   1   5  17        2.10       17.34     12.21 o 
   2   5  17      172.83      161.29     17.46 o 
   3   5  17       51.04       64.57     14.27 o 
   4   5  17       86.61       64.14     15.09 o 
   5   5  17      113.81      122.08     16.95 o 
   6   5  17       21.33       31.56     14.11 o 
   7   5  17       80.62       86.70     20.96 o 
   8   5  17       16.77       31.79     15.57 o 
   9   5  17       92.65      122.70     20.37 o 
  10   5  17       49.06       39.29     25.18 o 
 -10   6  17      297.95      379.86     56.66 o 
  -9   6  17       65.36       66.38     40.83 o 
  -8   6  17       21.99       90.16     37.62 o 
  -7   6  17       48.78       50.62     35.54 o 
  -6   6  17      228.01      296.95     32.68 o 
  -5   6  17       48.73       31.89     16.41 o 
  -4   6  17       90.61       89.23     18.85 o 
  -3   6  17       93.08       79.78     17.30 o 
  -2   6  17      113.10      108.79     18.57 o 
  -1   6  17      142.44      163.54     23.97 o 
   0   6  17       65.40       20.84     16.31 o 
   1   6  17      161.39      165.36     20.37 o 
   2   6  17       54.04       46.94     16.01 o 
   3   6  17      271.19      311.06     26.03 o 
   4   6  17       19.38       18.45     13.97 o 
   5   6  17       29.90       26.65     14.66 o 
   6   6  17       28.17       16.73     13.29 o 
   7   6  17       25.65       10.96     14.07 o 
   8   6  17        6.10        4.85     14.94 o 
   9   6  17      108.37      153.02     21.99 o 
  -9   7  17       86.72      120.21     43.32 o 
  -8   7  17      124.77      117.96     41.76 o 
  -7   7  17       12.73        0.58     38.85 o 
  -6   7  17      265.23      230.60     32.42 o 
  -5   7  17       27.01       23.79     16.86 o 
  -4   7  17      276.22      302.69     26.83 o 
  -3   7  17       16.29       17.85     15.45 o 
  -2   7  17      204.85      142.63     21.13 o 
  -1   7  17       23.98       33.74     16.76 o 
   0   7  17      210.06      137.48     51.33 o 
   1   7  17       36.16       34.88     26.05 o 
   2   7  17       45.42       56.02     22.53 o 
   3   7  17      134.28      144.74     26.84 o 
   4   7  17      168.73      191.87     23.19 o 
   5   7  17        0.65       10.09     15.82 o 
   6   7  17        7.80        6.09     15.88 o 
   7   7  17       43.14       32.33     22.25 o 
   8   7  17       17.72        9.30     17.38 o 
   9   7  17       21.53       13.34     18.86 o 
  -8   8  17       34.08        7.03     36.83 o 
  -7   8  17       60.79       68.93     51.54 o 
  -6   8  17       90.69       92.42     27.00 o 
  -5   8  17       62.57       85.27     20.78 o 
  -4   8  17       97.32       75.70     20.08 o 
  -3   8  17      256.37      299.95     32.22 o 
  -2   8  17       39.27       43.31     17.67 o 
  -1   8  17      227.97      274.54     26.39 o 
   0   8  17       57.47       35.50     16.86 o 
   1   8  17       87.52       86.93     19.15 o 
   2   8  17        0.87       18.86     16.56 o 
   3   8  17      134.80      112.01     21.49 o 
   4   8  17      135.29      144.38     22.29 o 
   5   8  17       87.77      114.36     21.37 o 
   6   8  17       19.80        9.43     18.97 o 
   7   8  17       38.08       12.50     21.34 o 
  -7   9  17       11.66      -41.75     31.64 o 
  -6   9  17       10.31       -2.68     33.51 o 
  -5   9  17       11.68       13.24     19.69 o 
  -4   9  17       33.70       58.95     28.95 o 
  -3   9  17       44.85       25.64     23.27 o 
  -2   9  17       10.57       10.38     17.79 o 
  -1   9  17        2.99       -0.05     15.97 o 
   0   9  17       54.22       73.81     19.58 o 
   1   9  17       11.64       -7.49     21.17 o 
   2   9  17      184.39      223.15     26.67 o 
   3   9  17      102.64       95.14     21.34 o 
   4   9  17       69.91       81.70     21.28 o 
   5   9  17       79.57      110.31     32.92 o 
   6   9  17       26.54       44.67     24.16 o 
  -4  10  17       49.82       69.62     24.22 o 
  -3  10  17      158.91      176.96     26.30 o 
  -2  10  17       28.94        8.01     16.31 o 
  -1  10  17       97.95       85.37     22.76 o 
   0  10  17       29.15       49.07     25.89 o 
   1  10  17      211.61      262.69     34.82 o 
   2  10  17       76.16       77.28     26.78 o 
   3  10  17       11.96      -12.06     22.66 o 
   4  10  17       23.91        2.25     27.51 o 
 -12   0  18        2.51       -5.83     41.77 o 
 -11   0  18        0.00       26.35     39.23 o 
 -10   0  18        1.05       75.47     37.73 o 
  -9   0  18        0.31       17.35     33.68 o 
  -8   0  18        5.93       -9.48     30.42 o 
  -7   0  18        0.72       -9.91     29.31 o 
  -6   0  18     1428.49     1363.32     67.64 o 
  -5   0  18     1359.53     1362.10     46.22 o 
  -4   0  18       31.99       12.45     13.96 o 
  -3   0  18       27.84       22.68     13.72 o 
  -2   0  18       86.44       91.25     17.12 o 
  -1   0  18        2.34       11.34     11.76 o 
   0   0  18        8.81       -3.76     11.15 o 
   1   0  18      100.90       83.62     15.99 o 
   2   0  18       64.45      104.88     36.98 o 
   3   0  18     2315.02     2248.24     62.20 o 
   4   0  18     2758.36     2573.38     69.24 o 
   5   0  18      221.76      220.14     23.93 o 
   6   0  18       90.04       87.81     22.19 o 
   7   0  18       89.70       74.03     19.51 o 
   8   0  18        4.83       31.01     16.72 o 
   9   0  18       12.01       16.85     18.90 o 
  10   0  18       31.72       40.12     19.96 o 
  11   0  18        2.40       10.03     21.11 o 
 -12   1  18        0.28      -15.13     42.32 o 
 -11   1  18       49.31      -11.84     25.63 o 
 -10   1  18       63.41       41.80     26.20 o 
  -9   1  18       44.11       35.59     24.90 o 
  -8   1  18      192.74      171.11     40.79 o 
  -7   1  18       90.95      130.14     24.44 o 
  -6   1  18       23.99       54.67     22.30 o 
  -5   1  18     1236.30     1208.69     31.45 o 
  -4   1  18     1349.22     1263.84     30.88 o 
  -3   1  18       66.32       80.66     11.88 o 
  -2   1  18       37.51       55.00     10.91 o 
  -1   1  18      234.09      234.51     14.89 o 
   0   1  18      467.73      428.55     19.25 o 
   1   1  18      369.77      356.94     18.09 o 
   2   1  18      122.24      116.19     12.47 o 
   3   1  18     1717.21     1684.84     36.81 o 
   4   1  18     3715.97     3550.93     66.83 o 
   5   1  18       98.69      110.69     17.36 o 
   6   1  18       41.42       47.15     11.63 o 
   7   1  18       27.93       32.07     12.79 o 
   8   1  18       46.66       47.89     13.25 o 
   9   1  18       42.18       36.25     13.39 o 
  10   1  18       89.18      116.31     17.11 o 
  11   1  18       67.41       86.27     17.56 o 
 -12   2  18       17.10      -44.09     38.98 o 
 -11   2  18        0.35      -27.11     23.62 o 
 -10   2  18       22.01        2.73     18.65 o 
  -9   2  18       44.42       23.49     20.42 o 
  -8   2  18       69.24       52.79     20.57 o 
  -7   2  18       59.45       56.41     21.45 o 
  -6   2  18     1885.10     1819.97     45.22 o 
  -5   2  18      957.10      935.43     28.34 o 
  -4   2  18      305.50      307.47     17.94 o 
  -3   2  18       38.22       37.69     10.14 o 
  -2   2  18      202.36      237.18     15.19 o 
  -1   2  18       63.49       68.55     11.09 o 
   0   2  18       53.50       65.28     11.91 o 
   1   2  18      253.42      253.45     15.54 o 
   2   2  18      119.15      122.87     12.74 o 
   3   2  18     1555.54     1489.19     39.08 o 
   4   2  18      603.91      548.37     27.33 o 
   5   2  18      190.52      206.60     22.74 o 
   6   2  18       65.37       70.58     12.87 o 
   7   2  18       23.86       26.23     12.15 o 
   8   2  18       19.91        5.06     11.73 o 
   9   2  18       40.48       39.75     13.68 o 
  10   2  18       13.21       37.14     15.32 o 
  11   2  18       60.75       69.35     17.26 o 
 -12   3  18       71.19       45.35     46.14 o 
 -11   3  18       27.24      -20.18     37.50 o 
 -10   3  18       36.11       13.54     37.52 o 
  -9   3  18       98.74      132.69     43.06 o 
  -8   3  18       26.84       71.73     36.03 o 
  -7   3  18       52.48       35.01     24.90 o 
  -6   3  18      181.10      187.15     21.11 o 
  -5   3  18     1992.93     2023.47     45.58 o 
  -4   3  18     1078.96     1042.30     32.03 o 
  -3   3  18      116.71      128.21     15.38 o 
  -2   3  18      157.51      162.56     15.98 o 
  -1   3  18      129.08      127.61     15.40 o 
   0   3  18      217.01      186.07     28.25 o 
   1   3  18      245.18      242.63     18.67 o 
   2   3  18      258.21      267.99     19.73 o 
   3   3  18      643.18      615.28     28.27 o 
   4   3  18      390.05      370.51     23.12 o 
   5   3  18       37.44       18.69     11.96 o 
   6   3  18      156.58      173.48     20.08 o 
   7   3  18        0.35       -8.23     11.46 o 
   8   3  18       18.58       29.06     14.06 o 
   9   3  18       13.66       14.42     14.67 o 
  10   3  18       43.81       74.55     17.21 o 
  11   3  18       24.05       -6.38     19.21 o 
 -11   4  18       12.57       12.26     41.45 o 
 -10   4  18       13.27       -0.19     39.47 o 
  -9   4  18       49.36        6.61     33.85 o 
  -8   4  18       47.06       88.17     36.17 o 
  -7   4  18       78.77      102.88     36.39 o 
  -6   4  18      194.03      234.22     27.71 o 
  -5   4  18      952.08      886.61     35.07 o 
  -4   4  18      392.54      414.04     30.43 o 
  -3   4  18       38.19       35.65     13.74 o 
  -2   4  18      202.88      195.00     17.37 o 
  -1   4  18      125.46      116.86     15.26 o 
   0   4  18        6.59        2.56     11.47 o 
   1   4  18      111.07      114.39     18.91 o 
   2   4  18       18.62       15.92     11.97 o 
   3   4  18      257.50      298.09     21.75 o 
   4   4  18      269.28      271.95     24.08 o 
   5   4  18      108.27       94.08     16.02 o 
   6   4  18       10.93       13.18     12.81 o 
   7   4  18       16.65        6.09     12.74 o 
   8   4  18       75.04       99.27     17.59 o 
   9   4  18        0.71       -1.15     13.83 o 
  10   4  18       18.65       18.43     15.69 o 
 -11   5  18       41.90       61.21     56.15 o 
 -10   5  18       89.58       87.90     45.09 o 
  -9   5  18       38.64       49.02     38.09 o 
  -8   5  18       81.74       62.64     37.56 o 
  -7   5  18      105.76       99.56     36.81 o 
  -6   5  18        5.33       12.19     19.15 o 
  -5   5  18      306.86      309.05     27.76 o 
  -4   5  18      396.91      389.08     34.79 o 
  -3   5  18       51.95       50.22     15.52 o 
  -2   5  18       45.79       40.43     15.00 o 
  -1   5  18      421.90      449.06     32.77 o 
   0   5  18      268.74      199.83     32.28 o 
   1   5  18      286.09      308.80     21.07 o 
   2   5  18       61.78       48.95     13.36 o 
   3   5  18      310.81      297.97     24.52 o 
   4   5  18      100.31       94.66     15.86 o 
   5   5  18       22.32       26.24     13.56 o 
   6   5  18       46.34       27.69     13.75 o 
   7   5  18      110.58      150.98     19.73 o 
   8   5  18       15.56       -7.53     14.04 o 
   9   5  18       33.32       43.83     16.54 o 
  10   5  18       69.22       71.22     22.52 o 
 -10   6  18      133.23      124.89     50.26 o 
  -9   6  18       51.54       59.73     40.93 o 
  -8   6  18       22.68      -17.86     30.94 o 
  -7   6  18       48.58       76.69     45.19 o 
  -6   6  18       97.06      113.34     24.33 o 
  -5   6  18       33.11       49.58     17.42 o 
  -4   6  18       64.69       56.41     17.66 o 
  -3   6  18       94.51      103.73     19.04 o 
  -2   6  18      371.75      345.28     26.50 o 
  -1   6  18       26.43       34.22     15.29 o 
   0   6  18      165.37      159.60     24.17 o 
   1   6  18      115.53      109.30     18.46 o 
   2   6  18      132.56      166.76     21.21 o 
   3   6  18      104.53      154.48     27.87 o 
   4   6  18      146.35      127.01     19.80 o 
   5   6  18       17.98       14.20     13.93 o 
   6   6  18       23.61       22.25     14.53 o 
   7   6  18        4.13      -13.09     13.32 o 
   8   6  18       86.39      129.85     21.04 o 
   9   6  18       41.04       33.40     17.67 o 
  -9   7  18       51.00       48.52     41.43 o 
  -8   7  18        0.34      -19.18     55.78 o 
  -7   7  18        9.21       -0.97     32.92 o 
  -6   7  18      128.69      126.08     27.90 o 
  -5   7  18        8.12       -5.61     15.42 o 
  -4   7  18      159.86      170.43     22.85 o 
  -3   7  18       79.60       59.04     18.83 o 
  -2   7  18       27.66       39.71     31.25 o 
  -1   7  18       22.39       13.16     13.37 o 
   0   7  18      141.34       66.46     40.99 o 
   1   7  18      191.87      170.89     22.52 o 
   2   7  18       32.21       24.82     16.43 o 
   3   7  18      189.74      189.93     23.11 o 
   4   7  18       67.57       66.65     21.46 o 
   5   7  18       35.63       39.01     17.98 o 
   6   7  18       83.56      108.98     21.05 o 
   7   7  18       46.87       75.29     26.18 o 
   8   7  18       33.20       73.63     21.23 o 
  -8   8  18       87.14       89.51     41.42 o 
  -7   8  18       91.70       83.77     36.82 o 
  -6   8  18       90.94       90.27     27.64 o 
  -5   8  18       25.86       19.57     18.36 o 
  -4   8  18       56.35       39.60     22.48 o 
  -3   8  18      161.76      184.22     24.10 o 
  -2   8  18       11.47       29.94     17.54 o 
  -1   8  18       73.56       72.53     19.08 o 
   0   8  18       86.79       79.21     18.11 o 
   1   8  18       67.59       48.01     20.57 o 
   2   8  18       85.00      123.48     22.17 o 
   3   8  18      136.47      166.88     23.35 o 
   4   8  18       36.38       68.85     19.30 o 
   5   8  18       72.35       97.06     22.05 o 
   6   8  18        6.64        3.25     18.23 o 
   7   8  18       23.85        8.67     25.81 o 
  -6   9  18        2.53        9.70     38.19 o 
  -5   9  18        1.52       -9.84     22.26 o 
  -4   9  18       11.34       14.62     18.16 o 
  -3   9  18       22.01        2.73     17.92 o 
  -2   9  18      210.41      204.84     26.13 o 
  -1   9  18       47.22       28.99     18.82 o 
   0   9  18      298.34      254.13     27.88 o 
   1   9  18       13.95       16.86     16.89 o 
   2   9  18        8.42       42.28     27.34 o 
   3   9  18       11.94       33.52     18.93 o 
   4   9  18       40.58       50.16     27.38 o 
   5   9  18       21.30       19.79     22.59 o 
  -4  10  18       76.02       77.51     23.43 o 
  -3  10  18        5.97        3.74     19.36 o 
  -2  10  18      109.14      114.23     33.00 o 
  -1  10  18       18.68       10.94     19.34 o 
   0  10  18       55.80       62.23     24.62 o 
   1  10  18      211.67      231.70     34.02 o 
   2  10  18      291.50      267.97     35.83 o 
   3  10  18      108.83       86.59     27.61 o 
 -12   0  19        1.22      -12.59     42.72 o 
 -11   0  19      123.47      171.95     47.50 o 
 -10   0  19       70.08       12.80     37.31 o 
  -9   0  19      100.11       74.33     50.38 o 
  -8   0  19        3.12       16.75     32.93 o 
  -7   0  19       93.23       71.30     33.12 o 
  -6   0  19     3206.40     3206.91    107.26 o 
  -5   0  19     4167.78     3943.58     92.49 o 
  -4   0  19      224.27      264.53     24.79 o 
  -3   0  19      205.73      215.51     22.40 o 
  -2   0  19        6.06        9.95     12.78 o 
  -1   0  19       14.72       -1.20     12.56 o 
   0   0  19       75.37       74.90     16.07 o 
   1   0  19       21.62       10.10     13.53 o 
   2   0  19       38.52       23.10      8.41 o 
   3   0  19      653.76      659.07     35.95 o 
   4   0  19      121.01      134.96     20.62 o 
   5   0  19        0.29       -0.79     12.86 o 
   6   0  19       14.54       40.14     27.94 o 
   7   0  19        0.67        2.18     13.91 o 
   8   0  19        0.39       -1.28     14.63 o 
   9   0  19       50.28       95.79     23.06 o 
  10   0  19       42.69       51.30     21.71 o 
  11   0  19       77.99       51.67     23.90 o 
 -12   1  19      131.33      113.25     33.71 o 
 -11   1  19       77.24       56.53     29.69 o 
 -10   1  19        6.66      -25.56     24.40 o 
  -9   1  19      191.89      180.93     30.61 o 
  -8   1  19      118.79      133.44     26.64 o 
  -7   1  19      120.95      135.00     24.96 o 
  -6   1  19      134.03      123.65     23.39 o 
  -5   1  19      540.72      511.01     22.38 o 
  -4   1  19      409.63      405.10     22.59 o 
  -3   1  19      632.76      663.05     33.16 o 
  -2   1  19      135.78      145.90     14.59 o 
  -1   1  19      344.00      314.02     20.65 o 
   0   1  19      367.56      354.33     17.98 o 
   1   1  19      120.10      124.17     12.94 o 
   2   1  19      454.44      491.52     24.25 o 
   3   1  19      917.40      914.93     27.28 o 
   4   1  19        0.05       11.18      9.86 o 
   5   1  19       82.53       47.46     12.44 o 
   6   1  19      260.51      238.66     18.46 o 
   7   1  19       59.03       67.84     17.09 o 
   8   1  19        4.98       13.76     11.07 o 
   9   1  19      109.53      155.59     18.12 o 
  10   1  19        4.02       19.42     13.73 o 
  11   1  19       31.68       30.70     15.93 o 
 -12   2  19       12.53      -53.49     40.61 o 
 -11   2  19      131.25      134.83     55.50 o 
 -10   2  19       18.19       22.78     27.15 o 
  -9   2  19       93.56       63.37     56.59 o 
  -8   2  19       53.73       51.91     29.57 o 
  -7   2  19      216.48      178.90     29.56 o 
  -6   2  19     1568.87     1524.79     57.99 o 
  -5   2  19     1450.09     1446.86     63.37 o 
  -4   2  19      397.43      401.03     25.76 o 
  -3   2  19       69.80       66.19     12.98 o 
  -2   2  19        8.19        2.86     10.12 o 
  -1   2  19        0.12       12.64     10.71 o 
   0   2  19       59.66       27.55     13.69 o 
   1   2  19       79.09       82.27     13.66 o 
   2   2  19      206.70      220.60     15.93 o 
   3   2  19     1374.50     1314.44     41.05 o 
   4   2  19     1583.20     1565.32     36.82 o 
   5   2  19        6.15       38.30     15.18 o 
   6   2  19      122.92      110.72     14.37 o 
   7   2  19       89.81       87.79     18.60 o 
   8   2  19       26.36       35.29     13.93 o 
   9   2  19       77.75       77.21     15.72 o 
  10   2  19       14.97       25.88     15.07 o 
  11   2  19      192.92      248.06     23.58 o 
 -11   3  19       15.78       -0.63     42.32 o 
 -10   3  19      124.89       70.52     42.58 o 
  -9   3  19       34.88       22.66     37.00 o 
  -8   3  19       33.14       26.66     36.08 o 
  -7   3  19       95.80      113.28     37.42 o 
  -6   3  19       51.71       20.88     22.25 o 
  -5   3  19      129.96       99.28     14.86 o 
  -4   3  19       87.16       78.85     14.38 o 
  -3   3  19      489.22      467.61     24.53 o 
  -2   3  19      131.46      108.37     14.74 o 
  -1   3  19      174.06      174.44     17.01 o 
   0   3  19      589.40      651.19     31.28 o 
   1   3  19       60.18       41.69     12.85 o 
   2   3  19      219.54      189.72     18.14 o 
   3   3  19     1841.88     1683.70     43.25 o 
   4   3  19      216.05      204.14     18.91 o 
   5   3  19       58.21       45.31     13.03 o 
   6   3  19       62.11       77.68     15.74 o 
   7   3  19       26.37       31.56     13.57 o 
   8   3  19       18.03        9.32     13.24 o 
   9   3  19       12.33       -2.16     16.79 o 
  10   3  19      147.01      134.36     30.57 o 
 -11   4  19       59.15       82.19     47.43 o 
 -10   4  19       39.06       62.62     59.16 o 
  -9   4  19       39.70       46.54     48.33 o 
  -8   4  19       13.33       22.69     51.98 o 
  -7   4  19       89.64       76.50     36.93 o 
  -6   4  19       45.18       41.32     21.99 o 
  -5   4  19       13.32       -4.43     12.06 o 
  -4   4  19      190.97      203.68     20.60 o 
  -3   4  19       47.84       53.05     14.78 o 
  -2   4  19      391.35      389.77     22.75 o 
  -1   4  19       41.42       37.30     12.53 o 
   0   4  19       56.70       19.59     11.89 o 
   1   4  19       28.88        6.86     11.88 o 
   2   4  19       97.72      101.91     15.99 o 
   3   4  19      103.73       77.11     14.75 o 
   4   4  19      225.84      225.95     22.19 o 
   5   4  19      129.42      114.36     16.86 o 
   6   4  19       56.93       50.86     14.67 o 
   7   4  19       31.18       25.22     14.45 o 
   8   4  19       74.84       52.83     19.69 o 
   9   4  19       50.11       63.29     16.95 o 
  10   4  19       67.20      108.30     20.44 o 
 -10   5  19        0.52      -19.37     34.97 o 
  -9   5  19       16.58       24.86     68.63 o 
  -8   5  19        1.87       48.48     43.35 o 
  -7   5  19       39.21      -13.29     33.58 o 
  -6   5  19        2.51      -16.20     18.57 o 
  -5   5  19      507.61      459.71     34.01 o 
  -4   5  19       31.02       22.34     15.02 o 
  -3   5  19      123.82      118.21     20.24 o 
  -2   5  19       30.22       20.68     14.90 o 
  -1   5  19      365.51      378.31     27.71 o 
   0   5  19      132.92      112.30     17.54 o 
   1   5  19       21.17       31.14     12.46 o 
   2   5  19      277.81      265.36     20.81 o 
   3   5  19      270.32      291.36     24.05 o 
   4   5  19       15.45       24.39     13.44 o 
   5   5  19       13.41        6.62     13.26 o 
   6   5  19       47.37       47.92     15.21 o 
   7   5  19       52.60       53.48     16.12 o 
   8   5  19       95.39      107.80     18.59 o 
   9   5  19      110.68      120.12     20.91 o 
 -10   6  19       69.34       59.75     41.54 o 
  -9   6  19       11.65        1.36     49.80 o 
  -8   6  19       32.57      -10.92     32.86 o 
  -7   6  19       34.78       90.29     38.35 o 
  -6   6  19      267.80      288.34     32.91 o 
  -5   6  19      106.31       77.24     18.98 o 
  -4   6  19      140.27      138.01     20.77 o 
  -3   6  19       44.46       58.36     17.42 o 
  -2   6  19      215.14      207.37     22.78 o 
  -1   6  19      562.30      528.37     32.45 o 
   0   6  19       74.26       49.90     23.01 o 
   1   6  19       99.61      133.40     20.18 o 
   2   6  19      121.46      129.51     30.83 o 
   3   6  19       56.14       67.15     18.15 o 
   4   6  19       39.34       82.73     18.66 o 
   5   6  19       84.41      129.74     35.16 o 
   6   6  19       10.00        7.53     14.41 o 
   7   6  19      172.45      177.12     21.56 o 
   8   6  19       37.11       30.45     28.63 o 
   9   6  19       30.58       21.36     17.53 o 
  -9   7  19       38.56       83.24     43.61 o 
  -8   7  19        4.52      -35.02     45.38 o 
  -7   7  19       23.86       30.46     34.92 o 
  -6   7  19       21.38      -19.86     19.06 o 
  -5   7  19       40.28       40.29     17.84 o 
  -4   7  19       60.46       29.38     25.75 o 
  -3   7  19      172.36      143.38     25.46 o 
  -2   7  19       30.09       13.36     16.72 o 
  -1   7  19      155.94      119.23     24.15 o 
   0   7  19      174.84      188.73     27.51 o 
   1   7  19       48.48       55.25     17.78 o 
   2   7  19       59.89       51.65     17.75 o 
   3   7  19       32.11       28.93     17.17 o 
   4   7  19       42.24       62.67     22.06 o 
   5   7  19       56.28       62.76     22.51 o 
   6   7  19       77.76       70.45     28.28 o 
   7   7  19       55.28       60.61     20.47 o 
   8   7  19       86.23      150.48     29.43 o 
  -7   8  19       77.34       98.05     39.89 o 
  -6   8  19      239.12      210.53     33.03 o 
  -5   8  19       12.70        7.90     17.54 o 
  -4   8  19        1.47       -9.43     15.39 o 
  -3   8  19       97.89      110.10     21.20 o 
  -2   8  19      238.95      242.14     28.35 o 
  -1   8  19      120.82       82.94     19.52 o 
   0   8  19      368.09      250.65     66.72 o 
   1   8  19      160.23      172.19     31.90 o 
   2   8  19      133.06      127.35     22.30 o 
   3   8  19        0.41        0.90     16.71 o 
   4   8  19       22.54       43.29     18.74 o 
   5   8  19        5.25       -0.41     18.03 o 
   6   8  19       37.52       51.39     19.91 o 
  -6   9  19       10.92      -20.70     26.37 o 
  -5   9  19        1.35        7.07     22.59 o 
  -4   9  19       80.34       68.02     22.08 o 
  -3   9  19       55.48       73.91     21.72 o 
  -2   9  19       24.77       17.00     18.40 o 
  -1   9  19      194.90      209.93     27.21 o 
   0   9  19       61.54       58.29     19.71 o 
   1   9  19       58.83       39.74     19.29 o 
   2   9  19       20.54       11.93     18.54 o 
   3   9  19      248.98      268.07     29.56 o 
   4   9  19        0.06       26.22     19.05 o 
   5   9  19       29.18       20.77     23.19 o 
  -2  10  19       37.04       42.40     17.49 o 
  -1  10  19        2.17       14.01     19.48 o 
   0  10  19      115.09      151.00     36.83 o 
   1  10  19       15.34       24.53     20.57 o 
 -12   0  20        0.64      -24.19     42.19 o 
 -11   0  20        1.34      -27.14     38.62 o 
 -10   0  20       93.97       83.38     40.66 o 
  -9   0  20      141.45      208.51     44.36 o 
  -8   0  20        1.73      -18.46     31.00 o 
  -7   0  20      842.26      801.61     63.19 o 
  -6   0  20      264.25      311.36     41.46 o 
  -5   0  20     1333.36     1396.73     48.43 o 
  -4   0  20      268.09      295.92     32.69 o 
  -3   0  20       76.01       66.84     17.12 o 
  -2   0  20      203.35      266.89     24.24 o 
  -1   0  20       23.91       16.73     19.09 o 
   0   0  20        2.42       -1.15     13.12 o 
   1   0  20       27.04       21.39     14.72 o 
   2   0  20      210.15      184.28     25.54 o 
   3   0  20      553.97      545.18     41.21 o 
   4   0  20     1010.79     1016.59     42.31 o 
   5   0  20      243.34      274.27     26.55 o 
   6   0  20      218.51      189.07     30.25 o 
   7   0  20        1.15       -6.12     20.65 o 
   8   0  20      136.10      157.31     24.66 o 
   9   0  20       37.92       19.29     29.43 o 
  10   0  20      217.12      244.93     32.00 o 
  11   0  20        9.46       47.83     24.34 o 
 -12   1  20       51.08       26.75     31.84 o 
 -11   1  20        5.92      -37.78     27.50 o 
 -10   1  20       22.29      -11.83     26.29 o 
  -9   1  20      102.36      147.08     29.06 o 
  -8   1  20      399.27      374.82     34.20 o 
  -7   1  20        7.73      -20.43     29.18 o 
  -6   1  20      125.45       94.41     22.37 o 
  -5   1  20      710.56      654.24     34.90 o 
  -4   1  20      335.96      316.20     18.66 o 
  -3   1  20      369.57      367.59     19.51 o 
  -2   1  20      114.25       92.35     13.34 o 
  -1   1  20      175.87      142.77     16.80 o 
   0   1  20       48.61       51.35     11.16 o 
   1   1  20      522.11      508.98     22.24 o 
   2   1  20      382.88      358.73     19.32 o 
   3   1  20      247.16      257.18     17.43 o 
   4   1  20     1013.14      949.35     28.97 o 
   5   1  20       17.03       28.09     10.10 o 
   6   1  20       62.73       58.63     12.99 o 
   7   1  20      236.11      290.01     23.19 o 
   8   1  20       18.01       21.85     12.43 o 
   9   1  20       16.04       23.74     13.80 o 
  10   1  20        8.60       -7.68     13.34 o 
  11   1  20       22.96       47.74     17.31 o 
 -11   2  20       15.97      -21.54     41.15 o 
 -10   2  20       10.36      -36.53     37.01 o 
  -9   2  20        4.32       -6.66     24.28 o 
  -8   2  20       32.48       22.93     36.21 o 
  -7   2  20      499.17      462.77    134.85 o 
  -6   2  20      696.91      623.44     89.76 o 
  -5   2  20       76.86       59.68     14.94 o 
  -4   2  20        6.26        1.84     10.37 o 
  -3   2  20      357.86      362.42     26.60 o 
  -2   2  20      243.83      233.70     18.75 o 
  -1   2  20      445.32      415.66     28.45 o 
   0   2  20       68.26       36.07     10.84 o 
   1   2  20       81.88       66.21     14.05 o 
   2   2  20       37.55       31.41     12.10 o 
   3   2  20      121.63      147.44     16.70 o 
   4   2  20       52.57       58.70     13.20 o 
   5   2  20       99.33      101.68     23.61 o 
   6   2  20      196.89      245.34     24.71 o 
   7   2  20       51.55       35.95     15.78 o 
   8   2  20       62.87       37.96     15.54 o 
   9   2  20       37.34       64.52     16.37 o 
  10   2  20      108.29      122.96     19.86 o 
 -11   3  20       91.57       86.29     50.97 o 
 -10   3  20       28.74       32.26     72.61 o 
  -9   3  20       43.86       53.44     38.64 o 
  -8   3  20       23.31       36.14     37.79 o 
  -7   3  20       62.90       52.85     36.19 o 
  -6   3  20      125.98       72.49     24.85 o 
  -5   3  20      637.22      626.21     28.14 o 
  -4   3  20      106.40      120.69     15.61 o 
  -3   3  20       56.13       58.50     12.91 o 
  -2   3  20      292.05      267.64     20.11 o 
  -1   3  20      214.71      200.46     17.94 o 
   0   3  20      108.58       53.93     18.11 o 
   1   3  20      281.56      292.88     20.79 o 
   2   3  20      273.94      283.18     20.82 o 
   3   3  20       23.36       23.03     12.29 o 
   4   3  20      683.12      686.12     31.76 o 
   5   3  20       38.18       61.27     14.61 o 
   6   3  20       16.20       11.01     13.15 o 
   7   3  20        2.66       -5.81     12.46 o 
   8   3  20       22.57       34.93     14.99 o 
   9   3  20       34.03       23.63     17.51 o 
  10   3  20       19.80       24.34     13.64 o 
 -11   4  20       56.16       68.09     45.96 o 
 -10   4  20       13.26       17.18     39.80 o 
  -9   4  20       16.16       35.55     59.45 o 
  -8   4  20      116.83      156.68     41.29 o 
  -7   4  20       14.34        9.44     32.10 o 
  -6   4  20       53.70       12.34     37.42 o 
  -5   4  20      294.31      296.33     24.38 o 
  -4   4  20      184.04      192.37     20.61 o 
  -3   4  20       12.73       18.81     13.32 o 
  -2   4  20      122.47      104.92     15.01 o 
  -1   4  20       79.84      108.17     15.28 o 
   0   4  20      225.67      227.09     18.72 o 
   1   4  20      235.92      188.52     20.25 o 
   2   4  20      118.23      114.42     15.74 o 
   3   4  20      295.22      286.35     28.16 o 
   4   4  20      491.26      476.63     27.15 o 
   5   4  20       45.49       45.13     19.80 o 
   6   4  20        9.04        8.09     13.54 o 
   7   4  20       15.72       12.05     14.11 o 
   8   4  20       23.20        8.94     14.58 o 
   9   4  20       11.39       17.32     16.57 o 
  10   4  20       10.78      -18.54     15.14 o 
 -10   5  20       19.76       56.97     42.42 o 
  -9   5  20       29.34       59.95     39.89 o 
  -8   5  20       31.15       59.25     35.88 o 
  -7   5  20       71.04       70.82     37.69 o 
  -6   5  20      109.16      100.07     36.22 o 
  -5   5  20       76.26       62.20     17.33 o 
  -4   5  20       16.34       27.93     14.79 o 
  -3   5  20      220.71      228.69     38.79 o 
  -2   5  20      128.90      156.70     20.28 o 
  -1   5  20      143.60      129.72     19.04 o 
   0   5  20      188.21      195.84     21.53 o 
   1   5  20       55.27       44.57     15.57 o 
   2   5  20      184.26      180.61     26.93 o 
   3   5  20      122.03      127.49     17.89 o 
   4   5  20       34.37       35.14     14.72 o 
   5   5  20      180.33      166.45     19.95 o 
   6   5  20        8.65      -18.05     12.97 o 
   7   5  20        3.29        5.76     14.31 o 
   8   5  20       83.46       99.63     19.81 o 
   9   5  20       76.90       93.93     20.37 o 
  -9   6  20       19.44        3.47     37.92 o 
  -8   6  20       74.33       44.89     36.34 o 
  -7   6  20       11.59       44.27     35.33 o 
  -6   6  20       24.87       38.30     30.70 o 
  -5   6  20       32.52       41.33     17.20 o 
  -4   6  20       27.10        5.92     15.84 o 
  -3   6  20      312.11      295.59     26.62 o 
  -2   6  20       32.55       13.07     20.76 o 
  -1   6  20      201.33      200.47     22.64 o 
   0   6  20       75.54       62.72     16.53 o 
   1   6  20       23.77       21.59     16.55 o 
   2   6  20      101.50      100.26     20.35 o 
   3   6  20       87.37       75.53     18.71 o 
   4   6  20       13.83       29.43     16.02 o 
   5   6  20      195.60      184.26     23.54 o 
   6   6  20       33.28       12.48     15.01 o 
   7   6  20       78.36       78.38     18.59 o 
   8   6  20       80.94       80.44     19.40 o 
  -8   7  20       13.60       25.64     37.64 o 
  -7   7  20       38.09       70.24     37.99 o 
  -6   7  20       22.96       10.70     32.84 o 
  -5   7  20      204.29      221.91     30.45 o 
  -4   7  20       61.77       62.09     19.05 o 
  -3   7  20       55.11       89.80     21.94 o 
  -2   7  20      353.12      397.38     31.03 o 
  -1   7  20       32.38       17.49     12.68 o 
   0   7  20      115.11       55.12     25.07 o 
   1   7  20       43.07       24.45     16.56 o 
   2   7  20       55.92       58.59     18.31 o 
   3   7  20       37.84       49.15     22.55 o 
   4   7  20        9.66        1.32     16.78 o 
   5   7  20       33.06       38.21     18.08 o 
   6   7  20       81.57       95.80     21.58 o 
   7   7  20        2.88       -6.83     16.48 o 
  -7   8  20       24.16       17.82     36.72 o 
  -6   8  20      304.84      308.27     49.24 o 
  -5   8  20       46.34       22.05     41.53 o 
  -4   8  20       94.06       97.04     21.81 o 
  -3   8  20       72.96      100.24     22.14 o 
  -2   8  20       54.86       56.56     19.16 o 
  -1   8  20       77.91       73.33     24.02 o 
   0   8  20      102.27       55.71     34.46 o 
   1   8  20       53.27       52.13     19.19 o 
   2   8  20       70.10       69.56     22.34 o 
   3   8  20      162.17      188.86     38.34 o 
   4   8  20       60.87       47.53     19.69 o 
   5   8  20       30.22       32.92     19.34 o 
   6   8  20      242.89      297.48     32.87 o 
  -5   9  20       75.32       55.54     27.46 o 
  -4   9  20        8.43       -0.37     18.68 o 
  -3   9  20       51.65        4.38     18.96 o 
  -2   9  20       58.53       61.30     21.13 o 
  -1   9  20       16.97       12.91     24.04 o 
   0   9  20       25.93       22.43     24.71 o 
   1   9  20       55.67       62.74     21.48 o 
   2   9  20       20.16       21.87     19.96 o 
   3   9  20       10.61       30.87     20.23 o 
   4   9  20       95.73      101.16     24.27 o 
 -11   0  21       67.38      126.87     46.03 o 
 -10   0  21      212.60      220.33     53.41 o 
  -9   0  21        0.29       18.43     35.95 o 
  -8   0  21      535.34      574.21     56.01 o 
  -7   0  21       71.07       76.04     34.74 o 
  -6   0  21       72.90       85.36     31.82 o 
  -5   0  21      254.49      260.66     25.44 o 
  -4   0  21        3.65       23.86     15.24 o 
  -3   0  21        1.97       16.28     25.13 o 
  -2   0  21     1079.20     1002.56     40.23 o 
  -1   0  21      266.35      272.58     24.77 o 
   0   0  21      149.90      171.41     22.53 o 
   1   0  21      233.35      248.34     25.82 o 
   2   0  21      235.10      245.71     28.92 o 
   3   0  21      938.85      797.17     39.36 o 
   4   0  21        2.89       -3.76     21.70 o 
   5   0  21        7.97       35.90     25.75 o 
   6   0  21        7.42       -8.55     18.43 o 
   7   0  21       37.25       47.12     18.84 o 
   8   0  21      206.72      223.56     28.36 o 
   9   0  21       85.10      104.86     23.88 o 
  10   0  21        6.86       51.48     23.11 o 
 -11   1  21       48.50       36.42     34.63 o 
 -10   1  21      175.87      154.87     36.22 o 
  -9   1  21       66.28       67.71     27.13 o 
  -8   1  21       87.89      107.56     26.66 o 
  -7   1  21      251.70      243.79     28.74 o 
  -6   1  21      226.90      191.65     36.61 o 
  -5   1  21       45.12       57.40     11.82 o 
  -4   1  21      114.25      118.50     13.94 o 
  -3   1  21       26.61       29.37     11.12 o 
  -2   1  21        1.46        2.61      9.17 o 
  -1   1  21       61.98       51.74     13.58 o 
   0   1  21      178.71      156.78     21.15 o 
   1   1  21      262.91      235.14     16.96 o 
   2   1  21      107.08      126.34     13.92 o 
   3   1  21      467.17      471.51     22.33 o 
   4   1  21       19.16        3.45     10.08 o 
   5   1  21      216.23      195.95     20.89 o 
   6   1  21      117.33      121.82     15.58 o 
   7   1  21       66.93       79.82     15.93 o 
   8   1  21       39.91       66.39     14.53 o 
   9   1  21        4.85       14.78     12.90 o 
  10   1  21      181.89      189.43     21.37 o 
 -11   2  21       43.58       19.82     42.69 o 
 -10   2  21       71.69       97.34     42.90 o 
  -9   2  21       56.22       86.61     39.20 o 
  -8   2  21      158.73      110.57     27.49 o 
  -7   2  21       18.00        5.84     17.78 o 
  -6   2  21      412.79      327.09     58.94 o 
  -5   2  21     1278.71     1239.20     35.72 o 
  -4   2  21      120.86      114.84     15.09 o 
  -3   2  21       24.94       20.73     11.49 o 
  -2   2  21      377.46      365.74     22.29 o 
  -1   2  21      232.90      230.59     19.16 o 
   0   2  21       56.45       39.67     11.31 o 
   1   2  21      466.87      441.03     24.71 o 
   2   2  21      178.47      189.18     17.83 o 
   3   2  21      204.35      210.11     18.66 o 
   4   2  21      269.32      275.81     21.22 o 
   5   2  21       90.89       89.17     18.29 o 
   6   2  21       24.52       15.48     13.18 o 
   7   2  21       87.36       95.53     16.47 o 
   8   2  21      137.70      111.23     22.56 o 
   9   2  21       38.46       51.28     16.79 o 
  10   2  21        7.61       11.01     25.42 o 
 -11   3  21       83.35       51.37     45.35 o 
 -10   3  21       50.99       36.86     38.83 o 
  -9   3  21      184.84      175.82     56.21 o 
  -8   3  21      147.86      167.42     42.04 o 
  -7   3  21      355.36      323.75     50.61 o 
  -6   3  21      114.56      133.64     41.25 o 
  -5   3  21       52.66       65.55     13.82 o 
  -4   3  21      339.77      356.33     22.78 o 
  -3   3  21      187.62      159.66     22.28 o 
  -2   3  21      115.66      118.82     15.28 o 
  -1   3  21      193.57      175.01     17.48 o 
   0   3  21      186.38      166.67     18.71 o 
   1   3  21      164.71      142.99     16.49 o 
   2   3  21       14.39       10.70     11.27 o 
   3   3  21      503.48      482.04     26.59 o 
   4   3  21      188.03      192.53     19.22 o 
   5   3  21       56.85       54.83     15.67 o 
   6   3  21      109.50      138.35     18.08 o 
   7   3  21       38.46       44.82     15.41 o 
   8   3  21       16.79       -1.00     14.12 o 
   9   3  21        6.45       14.69     16.29 o 
  10   3  21      151.79      116.20     40.18 o 
 -10   4  21       25.11       88.81    116.92 o 
  -9   4  21      116.74       82.77     42.27 o 
  -8   4  21       38.16       50.24     38.69 o 
  -7   4  21       87.06      110.20     37.21 o 
  -6   4  21      213.74      232.43     40.68 o 
  -5   4  21       95.20       78.37     17.34 o 
  -4   4  21        4.83      -11.49     13.51 o 
  -3   4  21       51.11       62.20     16.19 o 
  -2   4  21       65.26       62.82     15.87 o 
  -1   4  21      200.26      164.90     22.25 o 
   0   4  21       34.74       11.25     10.60 o 
   1   4  21      343.05      326.33     22.73 o 
   2   4  21      138.66      141.61     17.52 o 
   3   4  21        0.28       -5.42     11.65 o 
   4   4  21      102.81      102.34     16.38 o 
   5   4  21      117.78      120.57     17.91 o 
   6   4  21        5.27       26.37     24.29 o 
   7   4  21       17.07       23.72     15.08 o 
   8   4  21        4.94      -10.49     14.62 o 
   9   4  21       92.63      115.66     21.65 o 
 -10   5  21       44.01      148.34     49.30 o 
  -9   5  21        7.38       11.89     39.26 o 
  -8   5  21       47.46       29.81     37.48 o 
  -7   5  21       32.52       66.32     36.57 o 
  -6   5  21       77.92       28.64     31.42 o 
  -5   5  21      205.42      211.89     23.53 o 
  -4   5  21       86.34       83.12     17.66 o 
  -3   5  21       76.21       62.54     25.34 o 
  -2   5  21       17.21       13.81     14.18 o 
  -1   5  21      134.39      141.05     20.36 o 
   0   5  21      124.98      149.67     20.57 o 
   1   5  21      142.88      152.13     20.76 o 
   2   5  21       95.15      101.75     19.96 o 
   3   5  21      401.89      368.60     25.46 o 
   4   5  21       39.50       27.50     14.31 o 
   5   5  21       48.83       70.80     16.64 o 
   6   5  21       24.44       19.54     14.29 o 
   7   5  21       15.25       26.80     16.53 o 
   8   5  21       15.45       -7.50     15.44 o 
   9   5  21       23.02        6.32     20.25 o 
  -9   6  21        2.91       32.03     39.93 o 
  -8   6  21      301.34      306.07     51.50 o 
  -7   6  21       86.40       85.96     39.40 o 
  -6   6  21       38.20       22.04     51.20 o 
  -5   6  21       81.06       49.69     22.81 o 
  -4   6  21      117.75       93.87     19.87 o 
  -3   6  21       10.39       28.20     16.67 o 
  -2   6  21      106.59       90.20     19.46 o 
  -1   6  21      229.94      266.21     25.93 o 
   0   6  21      184.49      151.15     20.76 o 
   1   6  21       42.61       56.69     17.80 o 
   2   6  21      126.86      126.74     21.30 o 
   3   6  21        2.29        5.86     15.35 o 
   4   6  21       73.34       79.26     20.69 o 
   5   6  21       65.61       34.97     21.50 o 
   6   6  21       23.04       47.88     21.48 o 
   7   6  21       96.77       76.18     18.68 o 
   8   6  21       28.67       18.34     17.99 o 
  -8   7  21       20.41       92.85     42.03 o 
  -7   7  21        5.42       14.02     60.45 o 
  -6   7  21       88.37       95.20     37.92 o 
  -5   7  21       14.52       17.77     20.35 o 
  -4   7  21      256.28      268.92     26.96 o 
  -3   7  21      182.32      161.49     23.30 o 
  -2   7  21       19.24        4.40     16.03 o 
  -1   7  21       55.21       50.67     15.83 o 
   0   7  21       50.24       20.76     14.26 o 
   1   7  21       68.79       62.87     18.57 o 
   2   7  21       16.24       28.54     17.00 o 
   3   7  21       67.36       59.76     18.66 o 
   4   7  21      238.10      262.76     28.05 o 
   5   7  21       74.64      106.38     22.71 o 
   6   7  21      172.44      161.71     25.48 o 
   7   7  21       20.54       22.69     18.72 o 
  -6   8  21      115.88       97.10     37.21 o 
  -5   8  21        6.40       -2.02     23.04 o 
  -4   8  21       22.03       34.48     19.35 o 
  -3   8  21       26.01       26.49     18.38 o 
  -2   8  21        6.72       -8.96     16.63 o 
  -1   8  21      171.69      109.15     34.58 o 
   0   8  21      124.92      101.59     52.61 o 
   1   8  21      106.68      149.82     24.35 o 
   2   8  21       82.67       85.41     21.79 o 
   3   8  21       50.81       66.07     20.75 o 
   4   8  21       38.64       41.49     19.75 o 
   5   8  21       62.56       63.50     21.72 o 
  -4   9  21      149.64      172.19     30.05 o 
  -3   9  21      333.12      345.48     36.68 o 
  -2   9  21      180.24      218.44     28.14 o 
  -1   9  21      102.21      121.27     23.60 o 
   0   9  21       38.12        8.32     18.76 o 
   1   9  21      192.05      222.82     28.20 o 
   2   9  21       21.17       36.24     20.76 o 
   3   9  21       27.23       41.04     21.03 o 
 -11   0  22       12.09       26.53     41.95 o 
 -10   0  22      387.95      404.24     56.09 o 
  -9   0  22       41.14      135.23     41.99 o 
  -8   0  22       32.11      256.04     98.46 o 
  -7   0  22        8.16       -3.71     50.68 o 
  -6   0  22       15.01       -5.25     27.41 o 
  -5   0  22      104.04      128.92     23.96 o 
  -4   0  22       13.40       13.88     15.02 o 
  -3   0  22      197.98      185.46     21.83 o 
  -2   0  22      159.59      139.87     20.31 o 
  -1   0  22        8.19       21.30     15.11 o 
   0   0  22      739.06      782.92     38.18 o 
   1   0  22       56.14       60.42     35.43 o 
   2   0  22      319.15      229.41     39.71 o 
   3   0  22      131.93      100.21     23.88 o 
   4   0  22      196.47      235.38     25.95 o 
   5   0  22       56.79       55.24     23.11 o 
   6   0  22       41.89       32.33     21.88 o 
   7   0  22        3.00       35.28     18.05 o 
   8   0  22        2.30       -4.62     15.81 o 
   9   0  22       11.73       15.24     19.44 o 
  10   0  22        3.37        5.22     21.43 o 
 -11   1  22       14.61       27.79     34.46 o 
 -10   1  22       17.08      -13.84     30.50 o 
  -9   1  22       24.65        2.91     29.27 o 
  -8   1  22      248.44      244.35     35.92 o 
  -7   1  22       61.96       21.55     26.70 o 
  -6   1  22       76.79       62.11     24.82 o 
  -5   1  22       26.36       39.14     13.39 o 
  -4   1  22       60.76       92.34     14.24 o 
  -3   1  22       80.90      100.48     14.58 o 
  -2   1  22       38.81       32.71     11.67 o 
  -1   1  22      199.70      182.26     18.89 o 
   0   1  22      592.65      570.45     27.12 o 
   1   1  22      179.42      193.90     18.28 o 
   2   1  22       47.79       49.94     13.34 o 
   3   1  22       98.03       71.22     15.01 o 
   4   1  22      128.89      133.80     15.19 o 
   5   1  22      139.39      130.64     24.68 o 
   6   1  22       54.76       53.39     13.54 o 
   7   1  22       12.73       34.76     14.32 o 
   8   1  22       28.68       67.23     15.14 o 
   9   1  22       12.16       37.18     15.65 o 
  10   1  22       41.76       60.90     19.11 o 
 -11   2  22       34.56       45.07     43.68 o 
 -10   2  22      136.03      124.62     45.55 o 
  -9   2  22      398.39      369.97     53.40 o 
  -8   2  22      101.41      101.50     30.13 o 
  -7   2  22      245.96      155.73     67.61 o 
  -6   2  22       85.36       77.79     20.98 o 
  -5   2  22       13.87       22.96     12.05 o 
  -4   2  22       66.24       52.45     13.27 o 
  -3   2  22      616.73      649.46     28.03 o 
  -2   2  22       43.67       26.09     11.88 o 
  -1   2  22      383.14      367.03     30.88 o 
   0   2  22      100.34      121.72     15.50 o 
   1   2  22      702.55      725.47     31.79 o 
   2   2  22      244.62      237.13     21.32 o 
   3   2  22     1103.06     1111.48     40.12 o 
   4   2  22      301.99      297.88     28.29 o 
   5   2  22       65.18       55.78     14.50 o 
   6   2  22       54.16       41.13     14.97 o 
   7   2  22        6.17      -11.32     12.54 o 
   8   2  22       65.91       49.69     21.05 o 
   9   2  22       22.46        9.53     15.26 o 
  10   2  22       12.01       -5.54     15.40 o 
 -10   3  22       50.44       52.71     43.33 o 
  -9   3  22      144.74      127.63     44.84 o 
  -8   3  22       90.98       53.57     37.94 o 
  -7   3  22      143.85      194.16     41.18 o 
  -6   3  22        7.49        2.72     29.14 o 
  -5   3  22       36.68       34.47     13.68 o 
  -4   3  22      140.07      155.59     17.18 o 
  -3   3  22      306.11      279.68     21.24 o 
  -2   3  22      105.05      112.19     15.70 o 
  -1   3  22        9.45       17.69     11.09 o 
   0   3  22       53.52       32.70     10.81 o 
   1   3  22       62.39       42.36     12.77 o 
   2   3  22      123.93      130.28     16.76 o 
   3   3  22       56.30       43.65     14.33 o 
   4   3  22      256.32      249.77     21.56 o 
   5   3  22      100.56      108.93     17.08 o 
   6   3  22       51.87       50.02     14.99 o 
   7   3  22       15.80       33.26     15.04 o 
   8   3  22       23.15       29.87     16.50 o 
   9   3  22      120.09      148.40     24.04 o 
 -10   4  22       20.85      -14.72     39.82 o 
  -9   4  22      223.75      229.61     68.11 o 
  -8   4  22      185.26      236.00     45.71 o 
  -7   4  22       47.71       57.80     34.76 o 
  -6   4  22      292.22      339.33     46.08 o 
  -5   4  22      228.40      231.28     28.83 o 
  -4   4  22       48.47       42.78     15.95 o 
  -3   4  22      216.58      214.48     22.45 o 
  -2   4  22        8.17        4.03     13.11 o 
  -1   4  22      296.97      241.44     19.89 o 
   0   4  22       63.17       61.47     15.46 o 
   1   4  22      131.94      169.50     18.09 o 
   2   4  22       90.59       84.86     16.18 o 
   3   4  22       84.73       96.22     16.62 o 
   4   4  22       54.37       54.46     15.32 o 
   5   4  22      153.88      158.49     20.16 o 
   6   4  22       68.22       65.48     16.61 o 
   7   4  22       93.21       88.36     17.83 o 
   8   4  22        1.34       -7.22     14.93 o 
   9   4  22       25.31       37.05     17.82 o 
  -9   5  22       12.15      -38.76     37.81 o 
  -8   5  22      141.07      160.92     45.16 o 
  -7   5  22       10.23      -45.80     30.53 o 
  -6   5  22        6.82      -34.35     30.66 o 
  -5   5  22       12.67        5.85     18.94 o 
  -4   5  22       17.21       22.13     15.81 o 
  -3   5  22       51.81       60.05     31.27 o 
  -2   5  22      275.92      303.26     33.50 o 
  -1   5  22      161.19      150.54     22.87 o 
   0   5  22       29.49       19.04     14.75 o 
   1   5  22      107.49      104.11     19.85 o 
   2   5  22       15.13       27.96     15.30 o 
   3   5  22       52.56       69.66     16.69 o 
   4   5  22       71.12       79.76     17.56 o 
   5   5  22       96.15      142.59     23.01 o 
   6   5  22       41.66       78.81     24.03 o 
   7   5  22       12.25       38.98     16.38 o 
   8   5  22        9.25       21.87     17.47 o 
  -8   6  22      139.21      218.14     72.23 o 
  -7   6  22      161.64      147.23     41.31 o 
  -6   6  22       34.26       56.12     33.27 o 
  -5   6  22        7.63       30.09     21.15 o 
  -4   6  22      224.13      202.21     24.45 o 
  -3   6  22      143.76      119.86     24.12 o 
  -2   6  22      121.61       69.62     19.31 o 
  -1   6  22      110.16       91.35     19.66 o 
   0   6  22       26.53       50.53     17.44 o 
   1   6  22       46.49       37.18     17.40 o 
   2   6  22       78.13       65.19     18.78 o 
   3   6  22        1.59       17.30     16.25 o 
   4   6  22       23.73       56.39     18.50 o 
   5   6  22       76.43      100.21     21.36 o 
   6   6  22       36.37       53.16     18.90 o 
   7   6  22       28.10       21.39     18.23 o 
  -7   7  22       42.10       71.07     39.27 o 
  -6   7  22       21.06       24.07     34.91 o 
  -5   7  22       58.00       77.51     25.76 o 
  -4   7  22       30.54       51.52     18.69 o 
  -3   7  22       21.21       48.56     22.22 o 
  -2   7  22       67.62       44.19     18.79 o 
  -1   7  22      220.82      194.75     24.35 o 
   0   7  22        3.53       -8.37     14.47 o 
   1   7  22      147.65      208.25     25.46 o 
   2   7  22       52.77       39.96     18.59 o 
   3   7  22        2.67       18.66     17.29 o 
   4   7  22       15.33       21.34     17.83 o 
   5   7  22      100.47      117.68     22.91 o 
   6   7  22       26.60       41.12     20.45 o 
  -6   8  22       84.90      147.84     67.05 o 
  -5   8  22      160.39      162.12     31.20 o 
  -4   8  22      165.66      179.99     25.97 o 
  -3   8  22      525.74      488.24     35.71 o 
  -2   8  22      108.22      119.34     22.78 o 
  -1   8  22      105.66       78.72     40.93 o 
   0   8  22       22.44       -3.69     16.46 o 
   1   8  22       77.22       64.25     20.36 o 
   2   8  22      120.24      132.89     24.58 o 
   3   8  22       24.54        0.43     18.13 o 
   4   8  22       22.61       12.52     19.20 o 
  -3   9  22       13.50       21.82     20.13 o 
  -2   9  22       11.35       63.35     21.73 o 
  -1   9  22       43.01       71.72     21.05 o 
   0   9  22        8.60        9.82     20.54 o 
   1   9  22       52.98       71.81     22.47 o 
 -11   0  23        1.71      -75.38     50.25 o 
 -10   0  23      413.75      546.99     87.91 o 
  -9   0  23      437.51      524.69     56.36 o 
  -8   0  23       35.45        8.32     33.17 o 
  -7   0  23        0.01       15.43     31.45 o 
  -6   0  23      101.58       98.47     31.16 o 
  -5   0  23      287.16      268.00     26.51 o 
  -4   0  23        0.25       -8.48     13.25 o 
  -3   0  23       58.65       84.57     18.80 o 
  -2   0  23      106.77      104.80     19.15 o 
  -1   0  23       88.54       87.61     18.77 o 
   0   0  23      223.07      234.89     24.04 o 
   1   0  23      628.84      600.61     35.97 o 
   2   0  23      208.13      208.80     33.01 o 
   3   0  23      212.57      160.96     38.61 o 
   4   0  23       42.41       28.27     17.07 o 
   5   0  23      286.29      337.96     31.10 o 
   6   0  23       24.56       31.62     22.99 o 
   7   0  23       31.08       53.83     22.11 o 
   8   0  23      501.48      620.20     44.67 o 
   9   0  23      418.07      512.94     44.04 o 
 -11   1  23       65.21       31.74     35.99 o 
 -10   1  23       55.40       47.42     34.48 o 
  -9   1  23      131.01      143.75     34.46 o 
  -8   1  23        5.70        1.84     35.97 o 
  -7   1  23       64.29       55.07     27.55 o 
  -6   1  23       49.41       34.95     24.91 o 
  -5   1  23       93.08       73.32     14.25 o 
  -4   1  23      624.05      624.83     28.73 o 
  -3   1  23       11.37       22.44     20.63 o 
  -2   1  23        1.62       21.15     11.21 o 
  -1   1  23      126.99      125.83     17.81 o 
   0   1  23       82.01      112.07     15.37 o 
   1   1  23      146.29      151.57     16.68 o 
   2   1  23       26.65       26.30     11.95 o 
   3   1  23       75.94       83.14     14.91 o 
   4   1  23       92.84      103.90     16.26 o 
   5   1  23       61.78       72.51     16.07 o 
   6   1  23       31.88       29.26     12.70 o 
   7   1  23       56.50       61.56     17.95 o 
   8   1  23       20.93       27.57     15.63 o 
   9   1  23       43.45       51.06     17.77 o 
 -10   2  23      132.03       78.87     62.79 o 
  -9   2  23      191.71      181.00     45.61 o 
  -8   2  23        2.27       12.23     27.28 o 
  -7   2  23       34.14       13.36     25.28 o 
  -6   2  23       39.66       41.78     17.96 o 
  -5   2  23       13.62       -5.88     13.97 o 
  -4   2  23      149.45      134.88     16.98 o 
  -3   2  23      196.02      214.58     25.42 o 
  -2   2  23      149.55      142.86     16.62 o 
  -1   2  23      150.45      122.90     16.26 o 
   0   2  23      296.77      232.90     19.47 o 
   1   2  23       62.59       63.33     14.27 o 
   2   2  23       97.29      116.41     15.93 o 
   3   2  23       62.03       55.57     14.30 o 
   4   2  23       67.49       64.61     15.05 o 
   5   2  23      113.10      110.79     17.96 o 
   6   2  23       60.66       83.64     16.26 o 
   7   2  23       37.24       58.08     16.37 o 
   8   2  23       45.53       47.77     15.76 o 
   9   2  23      103.36      102.96     20.25 o 
 -10   3  23       44.91       -8.95     43.20 o 
  -9   3  23       30.25       53.09     77.31 o 
  -8   3  23        2.36       13.98     35.79 o 
  -7   3  23       65.80       68.62     35.86 o 
  -6   3  23       82.72       58.67     45.95 o 
  -5   3  23       15.32       23.07     17.96 o 
  -4   3  23      219.46      206.57     19.43 o 
  -3   3  23       63.65       66.74     14.31 o 
  -2   3  23      183.62      163.23     17.67 o 
  -1   3  23      275.58      293.10     23.32 o 
   0   3  23       88.03       45.85     14.01 o 
   1   3  23        7.34        2.74     10.59 o 
   2   3  23      100.05       96.76     16.41 o 
   3   3  23      143.15      152.61     18.44 o 
   4   3  23        9.92       10.81     12.56 o 
   5   3  23       84.28      104.66     18.30 o 
   6   3  23       17.69       36.72     15.43 o 
   7   3  23        8.53        3.87     14.38 o 
   8   3  23       12.57       17.70     16.15 o 
   9   3  23       31.21       -3.38     31.68 o 
  -9   4  23       11.89       58.87     42.61 o 
  -8   4  23       81.33       48.14     39.38 o 
  -7   4  23      253.44      282.35     99.02 o 
  -6   4  23      171.06      182.26     39.79 o 
  -5   4  23       22.02        6.43     18.45 o 
  -4   4  23       62.14       53.00     16.30 o 
  -3   4  23       70.65       93.34     18.79 o 
  -2   4  23       34.40       36.23     15.69 o 
  -1   4  23        9.29       -8.94     14.23 o 
   0   4  23      309.43      293.55     47.00 o 
   1   4  23       12.82       20.37     12.93 o 
   2   4  23      587.16      598.85     30.96 o 
   3   4  23      135.94      143.00     18.50 o 
   4   4  23       86.19       85.03     16.35 o 
   5   4  23      258.31      315.10     25.18 o 
   6   4  23       72.28       65.76     17.74 o 
   7   4  23       31.24       14.82     14.88 o 
   8   4  23       43.89       68.02     20.32 o 
  -9   5  23       44.69       33.62     44.89 o 
  -8   5  23       26.10       58.86     47.96 o 
  -7   5  23       14.65       56.39     68.07 o 
  -6   5  23       91.94      121.30     39.07 o 
  -5   5  23       37.55       25.21     20.77 o 
  -4   5  23       99.67      100.94     19.32 o 
  -3   5  23      129.38      147.36     20.85 o 
  -2   5  23       74.91       66.14     26.22 o 
  -1   5  23      188.44      196.94     23.21 o 
   0   5  23       15.55        9.03     14.29 o 
   1   5  23        5.21       -0.49     17.34 o 
   2   5  23       25.90       33.39     17.10 o 
   3   5  23       15.10       24.54     16.47 o 
   4   5  23       26.00       19.27     14.55 o 
   5   5  23       15.35        2.49     15.49 o 
   6   5  23      130.90      143.13     21.30 o 
   7   5  23       12.22       -1.33     16.45 o 
  -8   6  23       25.23        7.64     41.71 o 
  -7   6  23       22.85       38.09     45.06 o 
  -6   6  23      180.15      200.89     41.63 o 
  -5   6  23       18.26       34.07     22.66 o 
  -4   6  23      171.66      181.31     24.12 o 
  -3   6  23      127.12      134.76     27.24 o 
  -2   6  23       62.69       83.74     19.93 o 
  -1   6  23      192.06      237.29     31.48 o 
   0   6  23       70.24      115.73     21.07 o 
   1   6  23        2.46       -9.78     14.92 o 
   2   6  23        9.85       13.56     15.71 o 
   3   6  23       25.90       25.64     16.19 o 
   4   6  23       33.22       22.52     16.66 o 
   5   6  23       31.18       46.86     19.38 o 
   6   6  23       90.83      125.42     23.85 o 
   7   6  23       30.78       48.77     20.08 o 
  -7   7  23       12.66       58.57     39.34 o 
  -6   7  23       57.48       54.68     35.89 o 
  -5   7  23       32.82       26.04     23.69 o 
  -4   7  23      127.21      154.09     23.92 o 
  -3   7  23       70.95       68.39     19.58 o 
  -2   7  23      129.06      121.76     21.78 o 
  -1   7  23       79.32       83.09     20.26 o 
   0   7  23       28.95       10.62     16.50 o 
   1   7  23       71.36       91.32     21.54 o 
   2   7  23       24.01       10.59     17.80 o 
   3   7  23        7.95        4.17     17.53 o 
   4   7  23       11.83       34.46     18.94 o 
   5   7  23        6.77      -16.92     23.46 o 
  -5   8  23       26.77       41.61     38.78 o 
  -4   8  23       14.40       18.39     19.63 o 
  -3   8  23       59.26       34.64     30.02 o 
  -2   8  23       15.06        1.79     17.61 o 
  -1   8  23       86.70       46.59     20.44 o 
   0   8  23       90.37       77.46     21.43 o 
   1   8  23        4.92       11.53     18.81 o 
   2   8  23       27.30       43.23     20.06 o 
   3   8  23       50.38       50.36     21.24 o 
 -10   0  24      121.23      105.07     62.14 o 
  -9   0  24       22.25      -52.25     45.64 o 
  -8   0  24        2.98      -30.49     43.39 o 
  -7   0  24        2.07      -58.44     38.96 o 
  -6   0  24       66.08       42.71     43.83 o 
  -5   0  24       43.34       25.93     40.20 o 
  -4   0  24      177.41      181.94     28.77 o 
  -3   0  24       10.19       30.52     15.77 o 
  -2   0  24      206.85      201.48     23.32 o 
  -1   0  24      461.90      427.27     31.28 o 
   0   0  24       37.42       43.42     25.52 o 
   1   0  24      189.94      211.74     26.19 o 
   2   0  24      557.52      525.08     38.99 o 
   3   0  24      120.24      111.31     25.19 o 
   4   0  24       11.31       15.94     16.45 o 
   5   0  24      187.88      196.44     26.15 o 
   6   0  24       21.81       23.15     23.06 o 
   7   0  24      107.39      164.92     26.28 o 
   8   0  24       79.07      105.43     25.88 o 
   9   0  24      140.97      174.80     29.98 o 
 -10   1  24      181.39      214.87     40.02 o 
  -9   1  24       60.73       69.29     33.08 o 
  -8   1  24       13.32       -5.96     26.75 o 
  -7   1  24      103.32       52.62     27.30 o 
  -6   1  24       93.22       79.80     26.89 o 
  -5   1  24       12.12       11.53     19.87 o 
  -4   1  24      135.71      161.46     17.62 o 
  -3   1  24        7.19       11.39     12.31 o 
  -2   1  24      408.34      364.21     23.12 o 
  -1   1  24      869.71      884.11     35.85 o 
   0   1  24     1000.31      856.03     66.99 o 
   1   1  24      140.06      161.55     17.49 o 
   2   1  24       66.93       85.10     15.28 o 
   3   1  24      248.46      268.67     22.11 o 
   4   1  24       22.61       11.15     12.28 o 
   5   1  24       47.45       56.33     14.91 o 
   6   1  24       19.98       10.91     11.27 o 
   7   1  24      161.59      158.59     23.43 o 
   8   1  24      105.97      102.63     19.00 o 
   9   1  24      130.11      181.15     23.09 o 
 -10   2  24       54.59       94.32     46.15 o 
  -9   2  24       11.04      -24.90     33.77 o 
  -8   2  24      144.94      137.27     87.18 o 
  -7   2  24        1.26       14.39     31.34 o 
  -6   2  24      349.94      238.31    117.69 o 
  -5   2  24      106.32      100.58     23.68 o 
  -4   2  24       78.98       81.47     15.36 o 
  -3   2  24       31.33       38.83     12.86 o 
  -2   2  24      192.14      212.33     19.52 o 
  -1   2  24      251.02      226.45     19.73 o 
   0   2  24      417.76      428.57     25.60 o 
   1   2  24       35.92       51.20     14.03 o 
   2   2  24       34.63       39.66     13.75 o 
   3   2  24       19.63       23.53     12.69 o 
   4   2  24       30.81       20.55     13.04 o 
   5   2  24      121.55      122.68     17.85 o 
   6   2  24        8.59       -1.85     13.90 o 
   7   2  24      244.22      316.52     26.18 o 
   8   2  24      463.31      585.46     44.64 o 
   9   2  24      116.06      156.13     22.50 o 
  -9   3  24      262.49      278.55     52.00 o 
  -8   3  24       63.27       62.59     38.12 o 
  -7   3  24      149.97      151.91     40.98 o 
  -6   3  24      265.79      227.90     73.03 o 
  -5   3  24      146.77      167.05     26.41 o 
  -4   3  24       37.98       61.43     16.87 o 
  -3   3  24        2.95       21.75     13.85 o 
  -2   3  24       32.09       28.99     13.32 o 
  -1   3  24      158.81      151.97     17.84 o 
   0   3  24      232.48      203.02     22.51 o 
   1   3  24      316.57      318.17     23.49 o 
   2   3  24      101.21       98.18     17.05 o 
   3   3  24        8.20        1.98     12.51 o 
   4   3  24       41.52       74.12     16.58 o 
   5   3  24       37.11       43.86     14.70 o 
   6   3  24       72.89      100.12     18.16 o 
   7   3  24       28.00       53.64     16.99 o 
   8   3  24        5.95       -5.04     14.79 o 
  -9   4  24      444.52      562.32    140.10 o 
  -8   4  24       78.36       58.03     69.59 o 
  -7   4  24       31.71       44.48     33.37 o 
  -6   4  24        4.68       42.11     31.61 o 
  -5   4  24       14.06        7.73     18.67 o 
  -4   4  24      125.70      140.82     20.68 o 
  -3   4  24      112.75       81.39     17.95 o 
  -2   4  24      149.82      161.20     22.06 o 
  -1   4  24       70.60       90.92     20.61 o 
   0   4  24      101.77       98.55     22.97 o 
   1   4  24       32.17       28.51     13.61 o 
   2   4  24      126.02      126.41     18.24 o 
   3   4  24      180.96      190.33     20.77 o 
   4   4  24       41.35       48.38     14.98 o 
   5   4  24        8.28       19.31     14.58 o 
   6   4  24       45.80       53.26     17.38 o 
   7   4  24      188.72      206.16     23.24 o 
   8   4  24       23.52       -1.65     16.07 o 
  -8   5  24        6.97       49.01     37.97 o 
  -7   5  24        1.33      -24.20     63.79 o 
  -6   5  24       39.88       65.01     54.61 o 
  -5   5  24       84.12      113.73     27.40 o 
  -4   5  24       98.50      105.35     20.49 o 
  -3   5  24       36.57       18.24     15.96 o 
  -2   5  24       35.68       65.34     17.97 o 
  -1   5  24       44.71       55.94     17.68 o 
   0   5  24       48.97       41.71     15.98 o 
   1   5  24      289.08      290.51     27.81 o 
   2   5  24      284.70      300.79     28.42 o 
   3   5  24      122.21      146.12     22.59 o 
   4   5  24       29.48       23.60     19.22 o 
   5   5  24       21.40       14.19     15.65 o 
   6   5  24       18.21       27.68     17.49 o 
   7   5  24       40.69       55.18     19.00 o 
  -7   6  24       79.51      126.15     41.28 o 
  -6   6  24      140.95      228.38     44.07 o 
  -5   6  24       30.35       45.35     24.13 o 
  -4   6  24      168.60      194.49     25.22 o 
  -3   6  24      140.40      142.40     24.79 o 
  -2   6  24      125.51      117.08     21.40 o 
  -1   6  24        8.67        1.93     19.83 o 
   0   6  24        5.28       15.81     15.70 o 
   1   6  24        0.67       10.63     16.70 o 
   2   6  24      249.81      261.85     27.25 o 
   3   6  24       76.48      118.55     22.24 o 
   4   6  24       52.40       83.91     21.12 o 
   5   6  24       56.72       82.77     21.15 o 
   6   6  24       62.47       64.42     22.11 o 
  -6   7  24      104.06      138.92     82.32 o 
  -5   7  24      155.94      151.46     30.32 o 
  -4   7  24       40.28       21.15     18.99 o 
  -3   7  24       88.46       70.68     20.57 o 
  -2   7  24        8.27       20.94     17.95 o 
  -1   7  24      130.75      142.70     23.33 o 
   0   7  24       19.17       24.02     20.59 o 
   1   7  24       18.98       52.38     27.04 o 
   2   7  24      133.19      193.39     45.42 o 
   3   7  24       38.67       47.51     20.39 o 
   4   7  24        1.99       10.55     18.69 o 
  -3   8  24      155.20      198.48     27.54 o 
  -2   8  24      174.61      193.79     27.52 o 
  -1   8  24       14.77      -19.31     17.05 o 
   0   8  24       30.38       18.68     18.99 o 
   1   8  24        0.97       -7.95     19.02 o 
   2   8  24       22.72       34.03     20.40 o 
 -10   0  25       53.23       31.00     58.36 o 
  -9   0  25      680.72      623.70     90.44 o 
  -8   0  25       23.44       34.20     51.08 o 
  -7   0  25       77.84      151.32     52.09 o 
  -6   0  25       40.55       51.78     45.13 o 
  -5   0  25        0.74       51.22     43.62 o 
  -4   0  25       85.25       65.15     23.75 o 
  -3   0  25      128.94      152.26     44.44 o 
  -2   0  25      237.04      209.17     31.10 o 
  -1   0  25     1363.93     1252.52     59.45 o 
   0   0  25      649.98      668.97     85.66 o 
   1   0  25      322.90      304.12     40.59 o 
   2   0  25       12.13        4.46     34.79 o 
   3   0  25       81.27       34.64     14.70 o 
   4   0  25        0.10       13.08     28.44 o 
   5   0  25        2.00        8.53     20.98 o 
   6   0  25       48.22       74.53     27.77 o 
   7   0  25       26.40       87.82     29.54 o 
   8   0  25      116.53      105.94     53.04 o 
 -10   1  25      321.35      354.01     82.68 o 
  -9   1  25        5.46       14.16     31.30 o 
  -8   1  25       36.57       13.12     27.41 o 
  -7   1  25       52.72       46.20     27.77 o 
  -6   1  25       42.43       18.00     29.87 o 
  -5   1  25        0.86      -21.72     21.00 o 
  -4   1  25      101.32       69.68     14.93 o 
  -3   1  25        7.20       14.03     12.31 o 
  -2   1  25      257.62      238.60     24.42 o 
  -1   1  25      341.04      338.47     25.63 o 
   0   1  25        6.59       27.80     10.97 o 
   1   1  25       93.37      129.73     17.10 o 
   2   1  25       11.28        7.74     12.07 o 
   3   1  25       20.32       46.55     14.20 o 
   4   1  25      164.46      171.16     20.10 o 
   5   1  25        6.64       -0.20     12.50 o 
   6   1  25       33.31       45.45     16.41 o 
   7   1  25       29.31       44.88     18.94 o 
   8   1  25       63.39      101.84     20.53 o 
  -9   2  25      488.02      516.61     62.20 o 
  -8   2  25        3.45       30.24     35.45 o 
  -7   2  25       18.28       37.54     33.42 o 
  -6   2  25       42.97       13.42     20.04 o 
  -5   2  25       47.34       32.70     19.16 o 
  -4   2  25       28.78       40.59     13.98 o 
  -3   2  25      328.51      313.73     22.85 o 
  -2   2  25      279.39      294.93     25.31 o 
  -1   2  25      286.33      263.45     21.37 o 
   0   2  25       38.37       48.39     14.39 o 
   1   2  25      139.64      166.56     19.46 o 
   2   2  25       11.34       12.98     13.54 o 
   3   2  25       97.21      106.42     17.48 o 
   4   2  25       12.58       10.08     13.89 o 
   5   2  25       27.85       31.26     14.89 o 
   6   2  25       74.55       52.86     17.25 o 
   7   2  25       45.17       44.47     17.70 o 
   8   2  25      148.81      179.97     31.74 o 
  -9   3  25      131.15      175.39     47.58 o 
  -8   3  25        1.15       71.95     37.62 o 
  -7   3  25        4.44       -9.82     31.94 o 
  -6   3  25      233.53      182.96     38.81 o 
  -5   3  25        3.69       28.78     29.20 o 
  -4   3  25      132.86      129.48     19.87 o 
  -3   3  25      149.09      161.10     18.47 o 
  -2   3  25      253.18      240.55     22.40 o 
  -1   3  25      231.13      247.97     24.32 o 
   0   3  25      317.88      321.84     23.64 o 
   1   3  25      273.11      334.75     24.59 o 
   2   3  25       56.83       39.56     14.39 o 
   3   3  25      112.97      143.45     19.12 o 
   4   3  25       11.20       25.31     17.00 o 
   5   3  25       46.30       65.99     16.97 o 
   6   3  25       27.53       24.48     15.86 o 
   7   3  25        3.05      -16.93     14.64 o 
   8   3  25       12.82       25.17     19.34 o 
  -8   4  25       10.62       48.91     55.34 o 
  -7   4  25       35.18       29.01     35.33 o 
  -6   4  25      187.03      188.97    104.86 o 
  -5   4  25       57.00       51.66     28.75 o 
  -4   4  25      115.54      114.98     19.97 o 
  -3   4  25       26.11       40.70     16.31 o 
  -2   4  25       26.52        5.16     14.52 o 
  -1   4  25      148.68      143.16     21.72 o 
   0   4  25       37.28       40.67     12.15 o 
   1   4  25        7.32       19.67     14.10 o 
   2   4  25       77.26      105.80     20.26 o 
   3   4  25      223.51      238.99     28.60 o 
   4   4  25      171.28      209.99     28.30 o 
   5   4  25       65.40       82.20     18.60 o 
   6   4  25        3.13        2.24     14.84 o 
   7   4  25      220.18      261.32     26.53 o 
  -8   5  25       74.40       95.19     73.55 o 
  -7   5  25      126.50       99.98     38.42 o 
  -6   5  25      244.54      196.57     42.96 o 
  -5   5  25       77.33       63.48     22.51 o 
  -4   5  25      136.81      129.96     21.21 o 
  -3   5  25      117.42      206.63     25.89 o 
  -2   5  25       13.08        8.51     15.02 o 
  -1   5  25       84.38      109.62     20.83 o 
   0   5  25      245.08      260.77     30.72 o 
   1   5  25       33.80       14.28     16.25 o 
   2   5  25        7.24        0.44     15.19 o 
   3   5  25        5.09        2.78     20.52 o 
   4   5  25       91.61       89.59     20.59 o 
   5   5  25        1.95       -6.66     16.46 o 
   6   5  25       26.91       11.10     15.93 o 
  -6   6  25       25.90       77.56     37.38 o 
  -5   6  25       50.39       65.26     63.11 o 
  -4   6  25       51.69       55.82     20.20 o 
  -3   6  25       23.90       37.67     19.67 o 
  -2   6  25       21.16       45.60     25.43 o 
  -1   6  25       31.65       18.91     25.97 o 
   0   6  25       64.39       68.35     23.65 o 
   1   6  25       16.83       26.91     17.36 o 
   2   6  25      139.72      131.37     25.01 o 
   3   6  25      120.39      153.84     25.43 o 
   4   6  25        3.49       14.79     18.45 o 
   5   6  25       77.26       78.82     21.62 o 
  -5   7  25       69.19       86.70     39.10 o 
  -4   7  25      116.48       93.33     27.37 o 
  -3   7  25       54.98      104.00     22.70 o 
  -2   7  25       68.79       55.76     20.02 o 
  -1   7  25       37.94       56.53     27.18 o 
   0   7  25       90.90       83.86     21.86 o 
   1   7  25       29.56       38.45     20.13 o 
   2   7  25       39.27       41.38     21.86 o 
   3   7  25      189.46      197.63     27.60 o 
  -1   8  25       23.81       37.32     19.04 o 
   0   8  25       21.14       19.46     19.61 o 
  -9   0  26        1.33       25.68     55.81 o 
  -8   0  26       21.06      -18.66     46.81 o 
  -7   0  26       12.55       60.56     48.39 o 
  -6   0  26       19.78       48.39     44.00 o 
  -5   0  26       58.78      149.49     48.97 o 
  -4   0  26       60.29       29.95     20.84 o 
  -3   0  26      202.30      198.50     34.25 o 
  -2   0  26      211.23      275.20     50.72 o 
  -1   0  26      100.27      126.27     27.67 o 
   0   0  26       15.72       24.59     21.19 o 
   1   0  26       11.99       -9.73     20.46 o 
   2   0  26       28.41       28.15     21.60 o 
   3   0  26       27.88       19.88     14.41 o 
   4   0  26      154.75      154.06     30.12 o 
   5   0  26       19.59       24.99     23.58 o 
   6   0  26       26.99       31.41     25.20 o 
   7   0  26       61.61       72.88     29.93 o 
   8   0  26       37.29       48.78     27.00 o 
  -9   1  26      223.77      302.67     52.95 o 
  -8   1  26       93.34       84.85     38.83 o 
  -7   1  26       78.91       78.27     35.69 o 
  -6   1  26       22.25       30.55     23.47 o 
  -5   1  26       27.86       28.59     23.50 o 
  -4   1  26       23.15       38.61     13.99 o 
  -3   1  26        0.37       -7.00     11.20 o 
  -2   1  26      105.76      138.65     17.47 o 
  -1   1  26      233.79      237.54     20.62 o 
   0   1  26      307.96      310.83     26.17 o 
   1   1  26       11.27        5.98     15.51 o 
   2   1  26       55.77       53.93     14.91 o 
   3   1  26       63.36       96.44     17.42 o 
   4   1  26       39.37       33.19     14.68 o 
   5   1  26       50.95       72.80     16.84 o 
   6   1  26       84.94       76.95     15.85 o 
   7   1  26      175.16      237.28     32.95 o 
   8   1  26      284.25      311.10     28.14 o 
  -9   2  26       85.33       88.75     43.65 o 
  -8   2  26       54.52       14.73     37.03 o 
  -7   2  26       79.91      102.93     36.34 o 
  -6   2  26        4.97       45.82     23.50 o 
  -5   2  26       16.84       -5.02     21.16 o 
  -4   2  26       39.35       68.63     22.80 o 
  -3   2  26      279.80      284.96     22.73 o 
  -2   2  26       30.22       41.27     21.15 o 
  -1   2  26      696.95      793.07     55.35 o 
   0   2  26       66.33      126.92     28.96 o 
   1   2  26      180.82      179.07     20.05 o 
   2   2  26       62.09       86.37     16.53 o 
   3   2  26      283.53      386.88     26.86 o 
   4   2  26       18.57       19.63     13.68 o 
   5   2  26       20.76       35.41     14.29 o 
   6   2  26      102.60      120.34     19.33 o 
   7   2  26       74.01       72.46     19.09 o 
  -8   3  26       80.41      104.76     42.96 o 
  -7   3  26       15.02       37.47     44.89 o 
  -6   3  26       73.52       24.33     33.05 o 
  -5   3  26       80.81       68.02     33.28 o 
  -4   3  26      106.21       95.71     18.35 o 
  -3   3  26        1.05        7.82     13.91 o 
  -2   3  26      111.65       82.53     16.58 o 
  -1   3  26      730.06      763.83     47.36 o 
   0   3  26      213.67      225.81     21.38 o 
   1   3  26       34.09       42.59     14.72 o 
   2   3  26       76.11       68.08     16.63 o 
   3   3  26       14.60       25.01     14.33 o 
   4   3  26       45.21       40.91     15.43 o 
   5   3  26       11.77        8.67     14.99 o 
   6   3  26        6.91       16.91     15.64 o 
   7   3  26        3.85      -17.79     18.60 o 
  -8   4  26       23.99       10.27     36.55 o 
  -7   4  26        0.15      -36.28     39.51 o 
  -6   4  26       71.56       67.52     36.31 o 
  -5   4  26      143.81      139.72     36.59 o 
  -4   4  26      226.02      250.83     25.80 o 
  -3   4  26       25.85       32.97     14.85 o 
  -2   4  26       15.67       20.27     15.48 o 
  -1   4  26       48.58       24.67     15.98 o 
   0   4  26      212.58      162.33     29.83 o 
   1   4  26       18.92       10.70     14.22 o 
   2   4  26      120.69      146.52     19.73 o 
   3   4  26      116.59       95.23     17.97 o 
   4   4  26       16.72       10.42     14.54 o 
   5   4  26      144.78      226.36     24.19 o 
   6   4  26        6.31        3.78     15.17 o 
  -7   5  26       44.48       42.73     38.93 o 
  -6   5  26      153.66      210.38     44.56 o 
  -5   5  26      153.01      197.45     42.29 o 
  -4   5  26       35.11       35.66     21.53 o 
  -3   5  26       49.63       31.50     17.11 o 
  -2   5  26       71.59       64.01     19.37 o 
  -1   5  26      253.92      265.37     27.34 o 
   0   5  26      280.69      274.88     32.22 o 
   1   5  26      176.33      171.49     23.43 o 
   2   5  26       45.56       40.32     19.15 o 
   3   5  26      211.69      267.78     28.66 o 
   4   5  26      142.56      171.91     24.86 o 
   5   5  26       44.31       50.39     20.36 o 
  -6   6  26      196.01      157.05     75.84 o 
  -5   6  26       95.93      104.72     38.47 o 
  -4   6  26       95.52      120.33     28.63 o 
  -3   6  26       40.90       49.69     27.33 o 
  -2   6  26       91.12       70.26     19.86 o 
  -1   6  26       67.47       80.19     21.60 o 
   0   6  26       59.78       93.98     20.65 o 
   1   6  26       19.30       35.76     17.93 o 
   2   6  26       73.35      105.00     21.80 o 
   3   6  26       19.96       15.74     19.19 o 
   4   6  26       62.82       52.31     21.57 o 
  -3   7  26       85.59       82.49     21.88 o 
  -2   7  26       71.75       71.54     21.90 o 
  -1   7  26       17.99       46.70     19.42 o 
   0   7  26       39.76       39.76     22.90 o 
   1   7  26      127.08      122.50     29.93 o 
   2   7  26        2.45        5.06     21.52 o 
  -8   0  27      279.61      459.85     77.16 o 
  -7   0  27        1.96       -9.72     43.32 o 
  -6   0  27        3.97        2.65     40.94 o 
  -5   0  27        9.03        3.19     40.46 o 
  -4   0  27        9.21       28.96     21.08 o 
  -3   0  27       55.08       57.29     22.68 o 
  -2   0  27      190.23      183.86     30.56 o 
  -1   0  27       49.59       64.63     41.73 o 
   0   0  27       28.36       39.68     22.53 o 
   1   0  27       20.25       26.69     20.22 o 
   2   0  27        2.58        3.17     20.25 o 
   3   0  27        4.39       25.87     22.15 o 
   4   0  27        9.99       23.10     18.92 o 
   5   0  27        0.00        3.58     21.26 o 
   6   0  27       44.16       -0.41     22.88 o 
   7   0  27        9.54       -0.66     26.35 o 
  -8   1  27        8.30       -1.00     34.73 o 
  -7   1  27       40.36       42.53     33.96 o 
  -6   1  27        0.18      -39.06     29.06 o 
  -5   1  27       31.34       49.76     30.46 o 
  -4   1  27       68.76       69.52     17.23 o 
  -3   1  27       68.70       64.54     16.96 o 
  -2   1  27      157.76      157.49     21.31 o 
  -1   1  27      103.66      112.45     22.93 o 
   0   1  27       10.29       17.19     11.13 o 
   1   1  27       24.81       23.41     15.13 o 
   2   1  27        8.19       22.05     14.26 o 
   3   1  27       16.20        5.01     15.30 o 
   4   1  27       15.20       32.27     16.09 o 
   5   1  27       23.27       26.59     16.69 o 
   6   1  27       37.02       36.92     17.31 o 
   7   1  27      257.81      293.66     34.12 o 
  -8   2  27       25.29       83.78     39.17 o 
  -7   2  27        6.21      -23.81     53.18 o 
  -6   2  27       83.43       68.85     33.46 o 
  -5   2  27       35.96       17.92     20.19 o 
  -4   2  27        1.26       11.27     11.65 o 
  -3   2  27      155.25      162.54     19.03 o 
  -2   2  27      371.44      401.56     26.41 o 
  -1   2  27      179.71      186.94     20.11 o 
   0   2  27      177.34      191.57     26.77 o 
   1   2  27       25.83       49.59     14.50 o 
   2   2  27       95.92       88.63     17.03 o 
   3   2  27      105.37      120.75     18.43 o 
   4   2  27       46.75       69.92     17.29 o 
   5   2  27       16.68       25.13     15.59 o 
   6   2  27       18.03       11.65     16.02 o 
   7   2  27       69.51      100.38     20.49 o 
  -8   3  27        7.95       42.57     37.04 o 
  -7   3  27       37.14       62.32     40.35 o 
  -6   3  27      155.51      217.75     43.12 o 
  -5   3  27      106.42      154.25     37.42 o 
  -4   3  27       91.86       77.87     40.07 o 
  -3   3  27       41.27       59.95     17.34 o 
  -2   3  27      144.79      146.49     21.75 o 
  -1   3  27      138.41      123.08     18.44 o 
   0   3  27      133.94      141.51     19.09 o 
   1   3  27       20.81       47.40     15.13 o 
   2   3  27       29.84       48.67     15.78 o 
   3   3  27      225.50      236.42     23.27 o 
   4   3  27      148.41      172.63     21.42 o 
   5   3  27      105.17      130.85     20.25 o 
   6   3  27       32.76       39.47     16.61 o 
  -7   4  27       56.11      106.95     55.05 o 
  -6   4  27      135.72      169.19     48.29 o 
  -5   4  27       27.16       20.30     32.91 o 
  -4   4  27       12.75       10.15     17.04 o 
  -3   4  27      290.24      278.54     32.10 o 
  -2   4  27       22.10        3.27     15.48 o 
  -1   4  27      375.20      374.87     30.72 o 
   0   4  27      124.61      120.81     20.40 o 
   1   4  27       49.13       46.12     17.59 o 
   2   4  27       15.74       26.24     17.80 o 
   3   4  27      164.91      167.34     22.81 o 
   4   4  27        0.80       -1.74     14.43 o 
   5   4  27       73.31       94.79     20.34 o 
   6   4  27       19.24       13.37     17.75 o 
  -6   5  27       12.41       28.97     44.51 o 
  -5   5  27       95.94      100.74     42.91 o 
  -4   5  27       34.15       64.37     24.19 o 
  -3   5  27       93.62      121.00     21.51 o 
  -2   5  27      132.71      123.26     22.63 o 
  -1   5  27      193.42      143.28     23.55 o 
   0   5  27      103.59       64.33     25.18 o 
   1   5  27       14.96        6.03     15.31 o 
   2   5  27       12.36       27.80     18.73 o 
   3   5  27       41.84       60.03     20.16 o 
   4   5  27       20.53       11.34     21.52 o 
   5   5  27       69.79       53.95     25.77 o 
  -4   6  27      107.31      138.05     34.86 o 
  -3   6  27       66.19       85.94     21.57 o 
  -2   6  27       31.84       34.35     18.56 o 
  -1   6  27       10.18       18.93     17.91 o 
   0   6  27      207.44      173.53     52.51 o 
   1   6  27       68.12      131.70     27.64 o 
   2   6  27       50.10       90.02     22.53 o 
   3   6  27      164.47      187.07     27.19 o 
  -8   0  28        0.15       -8.81     48.62 o 
  -7   0  28        2.38      -30.38     44.29 o 
  -6   0  28        6.05       53.13     47.31 o 
  -5   0  28       47.66      103.78     44.94 o 
  -4   0  28       35.91       44.13     22.56 o 
  -3   0  28       13.36       20.76     20.66 o 
  -2   0  28        1.83       27.56     21.17 o 
  -1   0  28        6.46        5.12     18.25 o 
   0   0  28       13.38       32.61     21.92 o 
   1   0  28      112.55      128.76     29.26 o 
   2   0  28       43.58       52.82     25.79 o 
   3   0  28       16.43       33.64     22.13 o 
   4   0  28       60.90       55.07     34.65 o 
   5   0  28        4.32       32.95     24.73 o 
   6   0  28        1.33      -14.08     20.66 o 
  -8   1  28       19.82       55.64     38.67 o 
  -7   1  28       15.61       16.55     34.18 o 
  -6   1  28       51.72       89.28     34.90 o 
  -5   1  28       29.34       53.17     30.95 o 
  -4   1  28       42.70       48.84     24.95 o 
  -3   1  28       77.14       60.48     23.81 o 
  -2   1  28       86.19      120.36     19.80 o 
  -1   1  28      151.50      176.30     22.61 o 
   0   1  28       72.73       60.35     15.01 o 
   1   1  28      117.51      121.68     19.23 o 
   2   1  28       22.20       19.07     15.21 o 
   3   1  28        0.26        3.82     15.10 o 
   4   1  28       43.85       61.63     19.23 o 
   5   1  28       20.81       43.17     17.86 o 
   6   1  28       29.10        2.99     16.37 o 
  -7   2  28        4.66      -10.78     50.67 o 
  -6   2  28      108.60      117.84     49.36 o 
  -5   2  28       56.04       35.29     34.97 o 
  -4   2  28       24.08       10.85     11.04 o 
  -3   2  28       18.38       18.36     13.19 o 
  -2   2  28      106.80      126.82     19.60 o 
  -1   2  28      124.21      131.13     18.57 o 
   0   2  28       91.13      125.07     18.85 o 
   1   2  28        4.97       -6.10     11.78 o 
   2   2  28        6.71       11.54     13.96 o 
   3   2  28       10.27       10.30     13.65 o 
   4   2  28       19.83       22.88     18.97 o 
   5   2  28      150.70      193.09     23.06 o 
   6   2  28       10.65        9.29     15.90 o 
  -7   3  28        5.35       13.11     34.84 o 
  -6   3  28      214.34      229.91     44.19 o 
  -5   3  28        8.52       79.90     64.03 o 
  -4   3  28      209.19      264.77     35.90 o 
  -3   3  28       39.65       54.14     22.50 o 
  -2   3  28       48.90       52.95     18.15 o 
  -1   3  28        4.67      -15.54     11.85 o 
   0   3  28       58.00       46.72     15.66 o 
   1   3  28       49.91       93.76     20.35 o 
   2   3  28        4.72       24.79     23.50 o 
   3   3  28       56.38       47.96     17.11 o 
   4   3  28       90.07      113.19     21.97 o 
   5   3  28        7.23       10.44     16.02 o 
  -6   4  28       46.91       38.13     54.16 o 
  -5   4  28       27.85       54.63     34.47 o 
  -4   4  28       97.96      125.07     27.12 o 
  -3   4  28      151.01      139.40     22.22 o 
  -2   4  28      145.97      165.03     30.21 o 
  -1   4  28      662.42      678.62     40.38 o 
   0   4  28       20.44       54.31     17.99 o 
   1   4  28       39.71       41.66     18.09 o 
   2   4  28       67.65       94.58     21.00 o 
   3   4  28      157.93      232.80     27.48 o 
   4   4  28       14.43        1.31     16.22 o 
   5   4  28      145.77      182.58     24.17 o 
  -5   5  28       64.03       77.62     37.69 o 
  -4   5  28      246.07      258.17     34.00 o 
  -3   5  28       39.70       55.11     19.57 o 
  -2   5  28       39.61       68.80     20.51 o 
  -1   5  28       67.69       70.67     20.30 o 
   0   5  28      137.71      173.40     29.49 o 
   1   5  28       77.14       52.13     21.02 o 
   2   5  28       23.80       17.89     18.49 o 
   3   5  28       90.22      126.94     24.35 o 
  -3   6  28       45.97       55.44     20.47 o 
  -2   6  28        7.05       18.89     18.07 o 
  -1   6  28       52.95       73.17     21.97 o 
   0   6  28       53.76       38.69     29.56 o 
   1   6  28      268.85      262.60     29.85 o 
  -7   0  29        0.07        5.54     47.18 o 
  -6   0  29       29.43       48.43     52.18 o 
  -5   0  29      155.80      177.25     54.96 o 
  -4   0  29        3.61       -0.85     38.21 o 
  -3   0  29       40.45       56.14     59.61 o 
  -2   0  29        1.22      -16.35     23.50 o 
  -1   0  29        5.17       15.78     21.17 o 
   0   0  29      210.86      216.05     35.31 o 
   1   0  29       38.68       36.13     22.40 o 
   2   0  29       81.11       89.13     29.65 o 
   3   0  29        0.25       -8.59     20.53 o 
   4   0  29       81.34       39.55     43.10 o 
   5   0  29        0.66      -24.83     21.86 o 
  -7   1  29       39.94       19.17     47.72 o 
  -6   1  29        0.28       42.84     33.74 o 
  -5   1  29       36.94       67.69     33.22 o 
  -4   1  29      137.45      132.05     25.54 o 
  -3   1  29       62.16       56.43     17.66 o 
  -2   1  29       33.81       53.56     18.16 o 
  -1   1  29      188.58      192.17     23.91 o 
   0   1  29      353.16      322.47     58.70 o 
   1   1  29       20.31       23.43     11.57 o 
   2   1  29        2.36       27.22     15.57 o 
   3   1  29       72.71       83.24     20.39 o 
   4   1  29       19.94       22.20     17.26 o 
   5   1  29        6.26        1.89     17.51 o 
  -7   2  29        8.50      -67.14     44.76 o 
  -6   2  29        1.24       30.70     45.62 o 
  -5   2  29       24.61       13.87     43.54 o 
  -4   2  29       32.41       23.71     16.97 o 
  -3   2  29       16.52       24.51     14.89 o 
  -2   2  29       48.88       69.67     17.56 o 
  -1   2  29       29.08       33.63     16.28 o 
   0   2  29      123.78      142.16     21.82 o 
   1   2  29        4.24       -6.98     17.19 o 
   2   2  29       11.13       32.37     17.24 o 
   3   2  29       16.00       -0.38     16.29 o 
   4   2  29       41.88       46.50     18.89 o 
   5   2  29        3.65       10.38     16.58 o 
  -6   3  29      102.62      133.01     53.44 o 
  -5   3  29       98.30      127.05     63.33 o 
  -4   3  29      165.61      194.28     29.80 o 
  -3   3  29       28.07       35.03     17.02 o 
  -2   3  29      210.03      278.03     27.48 o 
  -1   3  29       14.20       20.11     16.59 o 
   0   3  29      161.08      158.31     27.44 o 
   1   3  29       49.75       65.59     26.14 o 
   2   3  29       59.94       67.06     17.60 o 
   3   3  29       25.24        3.27     15.11 o 
   4   3  29       76.32      122.84     21.09 o 
  -5   4  29       36.11       87.81     82.05 o 
  -4   4  29        9.45       33.92     22.29 o 
  -3   4  29       45.56       31.36     19.32 o 
  -2   4  29      199.84      256.02     30.54 o 
  -1   4  29       67.18       85.76     25.72 o 
   0   4  29      260.92      294.47     29.47 o 
   1   4  29      101.88       65.82     34.31 o 
   2   4  29       28.22       14.52     20.40 o 
   3   4  29       19.61       25.24     17.90 o 
  -3   5  29       11.71       28.97     27.85 o 
  -2   5  29       10.67       33.24     18.23 o 
  -1   5  29       15.97       22.15     17.82 o 
   0   5  29        3.16       11.62     23.85 o 
   1   5  29       63.97       60.58     38.45 o 
   2   5  29       27.93       59.53     25.00 o 
  -6   0  30        3.44      -44.96     42.28 o 
  -5   0  30      163.18      206.29     58.74 o 
  -4   0  30       30.20       77.37     47.18 o 
  -3   0  30        8.32       20.99     23.03 o 
  -2   0  30       21.83       24.00     30.78 o 
  -1   0  30       19.02        3.64     22.92 o 
   0   0  30       17.61       26.97     23.15 o 
   1   0  30       16.23       12.42     24.84 o 
   2   0  30        1.00       21.80     25.07 o 
   3   0  30        0.92        8.34     27.19 o 
   4   0  30       29.45       20.35     18.00 o 
  -6   1  30      107.03      113.17     37.87 o 
  -5   1  30      110.44      110.52     35.35 o 
  -4   1  30       64.89       33.82     51.35 o 
  -3   1  30        0.13        0.32     19.09 o 
  -2   1  30       45.77       42.55     17.79 o 
  -1   1  30       30.69       33.81     16.89 o 
   0   1  30       29.42       35.34     17.57 o 
   1   1  30       10.79       37.91     23.34 o 
   2   1  30       40.08       68.70     18.77 o 
   3   1  30       27.44       51.42     19.04 o 
   4   1  30      127.01      123.43     23.00 o 
  -6   2  30        0.69      -34.50     48.84 o 
  -5   2  30      163.93      210.60     64.13 o 
  -4   2  30       36.90       57.86     34.81 o 
  -3   2  30        9.99       -0.20     11.62 o 
  -2   2  30        5.17        2.39     15.10 o 
  -1   2  30       95.17      112.30     20.90 o 
   0   2  30        6.02       -2.94     14.75 o 
   1   2  30        3.22        7.74     14.37 o 
   2   2  30        9.95       12.52     15.65 o 
   3   2  30       11.21       23.20     17.54 o 
   4   2  30        3.20        9.87     17.66 o 
  -5   3  30       55.58      107.05     38.29 o 
  -4   3  30       24.53       38.95     32.88 o 
  -3   3  30        6.15       20.39     17.59 o 
  -2   3  30      265.47      246.93     27.04 o 
  -1   3  30       26.83       32.40     17.08 o 
   0   3  30      119.98      109.32     21.27 o 
   1   3  30        7.93       10.20     12.03 o 
   2   3  30       26.14       26.86     16.92 o 
   3   3  30       92.59       96.38     20.31 o 
  -4   4  30       41.62       70.76     34.91 o 
  -3   4  30       31.25       31.70     18.97 o 
  -2   4  30       58.38       73.76     26.61 o 
  -1   4  30        1.51      -13.15     16.81 o 
   0   4  30       52.79       85.27     21.90 o 
   1   4  30      101.59      123.44     27.13 o 
   2   4  30       59.39       84.57     22.52 o 
  -5   0  31       22.48       82.62     48.51 o 
  -4   0  31       86.53      159.00     53.37 o 
  -3   0  31       30.42       22.44     24.69 o 
  -2   0  31        7.27       45.35     24.32 o 
  -1   0  31       59.07       58.40     26.94 o 
   0   0  31        5.12       20.42     22.18 o 
   1   0  31       16.08       19.33     16.85 o 
   2   0  31        3.37      -14.30     24.22 o 
   3   0  31       26.33       17.78     31.73 o 
  -5   1  31       16.96        2.37     31.64 o 
  -4   1  31       43.20       86.40     48.22 o 
  -3   1  31       40.30       54.01     17.96 o 
  -2   1  31        5.93       19.47     15.97 o 
  -1   1  31       35.84       40.08     21.61 o 
   0   1  31       79.65       97.72     24.69 o 
   1   1  31       24.13       23.71     13.24 o 
   2   1  31       19.26       28.97     18.21 o 
   3   1  31       58.61       73.17     21.98 o 
  -4   2  31       14.22       47.40     43.39 o 
  -3   2  31        7.45       34.89     14.62 o 
  -2   2  31        7.64       10.64     15.73 o 
  -1   2  31       67.36       76.27     19.91 o 
   0   2  31        0.30       -4.08     14.85 o 
   1   2  31      104.86       69.01     31.40 o 
   2   2  31       28.38       38.75     18.93 o 
  -3   3  31        2.08       10.38     18.89 o 
  -2   3  31       80.84       73.43     31.14 o 
  -1   3  31       93.86      150.45     27.72 o 
   0   3  31       59.46       58.69     22.81 o 
   1   3  31       29.09      -17.43     13.34 o 
  -3   0  32        8.61       23.23     24.77 o 
  -2   0  32      128.60      136.08     33.61 o 
  -1   0  32       98.67       83.45     30.31 o 
   0   0  32       26.36       15.91     25.56 o 
   1   0  32       74.04       21.45     17.53 o 
  -3   1  32        8.56        1.23     17.20 o 
  -2   1  32        3.79       -2.41     16.39 o 
  -1   1  32        8.95       34.65     18.38 o 
   0   1  32       30.43       -5.62     16.46 o 
   1   1  32        6.94       27.78     14.62 o 
  -1   2  32       27.10       33.09     17.69 o 
   0   2  32       85.38      133.23     28.62 o 
                                                 
